# Supplementary material for: Genome-wide identification and expression analysis of the calmodulin-binding transcription activator (CAMTA) gene family in wheat (Triticum aestivum L.)
Source: BMC Genet. 2020 Sep 14;21:105. doi: 10.1186/s12863-020-00916-5 (PMC7491182; doi:10.1186/s12863-020-00916-5)
Supplement: Supplementary file 1 — Additional file 1: Table S1. Predicted target genes by CAMTA. [file 12863_2020_916_MOESM1_ESM.xlsx]

## Sheet: Sheet1
Target Gene IDs	Gene Functional Categories	Ortholgous Genes in Rice		Ortholgous Genes in Arabidopsis
TraesCS2D02G256700	1.1.1.2|PS.lightreaction.photosystem II.PSII polypeptide subunits			ATCG00570	Cytochrome b559 subunit beta
TraesCS6D02G041900	1.1.30|PS.lightreaction.state transition	LOC_Os11g39490	jacalin-like lectin domain containing protein	AT5G06740	Probable L-type lectin-domain containing receptor kinase S.5
TraesCS1A02G272100	1.1.30|PS.lightreaction.state transition;29.4.1.55|protein.postranslational modification.kinase.receptor like cytoplasmatic kinase V	LOC_Os05g36050	serine/threonine-protein kinase	AT4G02630	Protein kinase superfamily protein
TraesCS6A02G195600	4.1.15|glycolysis.cytosolic branch.phospho-enol-pyruvate carboxylase (PEPC)	LOC_Os02g14770	phosphoenolpyruvate carboxylase	AT3G14940	Phosphoenolpyruvate carboxylase 3
TraesCS6D02G211900	4.1.16|glycolysis.cytosolic branch.phospho-enol-pyruvate carboxylase kinase (PPCK);4.3.16|glycolysis.unclear/dually targeted.phospho-enol-pyruvate carboxylase kinase (PEPCK)	LOC_Os02g41580	CAMK_CAMK_like.14 - CAMK includes calcium/calmodulin depedent protein kinases	AT1G08650	Phosphoenolpyruvate carboxylase kinase 1
TraesCS5D02G253700	4.2.3|glycolysis.plastid branch.glucose-6-phosphate isomerase	LOC_Os09g29070	glucose-6-phosphate isomerase	AT4G24620	Glucose-6-phosphate isomerase 1%2C chloroplastic
TraesCS3A02G276300	7.1.3|OPP.oxidative PP.6-phosphogluconate dehydrogenase	LOC_Os01g53910	dehydrogenase	AT4G29120	Probable 3-hydroxyisobutyrate dehydrogenase-like 1%2C mitochondrial
TraesCS4A02G241800	9.1.2|mitochondrial electron transport / ATP synthesis.NADH-DH.localisation not clear			ATMG00070	NADH dehydrogenase subunit 9
TraesCS1B02G260900	9.5|mitochondrial electron transport / ATP synthesis.cytochrome c reductase	LOC_Os05g33210	cytochrome b-c1 complex subunit 9	AT3G52730	ubiquinol-cytochrome C reductase UQCRX/QCR9-like family protein
TraesCS3A02G094600	10.2.1|cell wall.cellulose synthesis.cellulose synthase	LOC_Os02g49332	CSLE2 - cellulose synthase-like family E	AT4G24000	Cellulose synthase-like protein G2
TraesCS5B02G251900	10.2.1|cell wall.cellulose synthesis.cellulose synthase	LOC_Os09g30130	CSLE6 - cellulose synthase-like family E	AT1G55850	Cellulose synthase-like protein E1
TraesCS2D02G092100	10.2.2|cell wall.cellulose synthesis.COBRA;15|metal handling	LOC_Os07g49080	COBRA-like protein 7 precursor	AT4G16120	COBRA-like protein 7
TraesCS3A02G299500	10.2|cell wall.cellulose synthesis	LOC_Os05g43530	CSLC7 - cellulose synthase-like family C	AT4G07960	Probable xyloglucan glycosyltransferase 12
TraesCS2D02G168800	10.5.3|cell wall.cell wall proteins.LRR	LOC_Os07g07990	uncharacterized protein At4g06744 precursor	AT4G13340	Leucine-rich repeat extensin-like protein 3
TraesCS5D02G398400	10.6.1|cell wall.degradation.cellulases and beta -1,4-glucanases;26.3|misc.gluco-, galacto- and mannosidases	LOC_Os01g56510	periplasmic beta-glucosidase precursor	AT3G62710	Glycosyl hydrolase family protein
TraesCS5B02G309700	10.6.2|cell wall.degradation.mannan-xylose-arabinose-fucose	LOC_Os09g34920	glycosyl hydrolase family 29	AT2G28100	Alpha-L-fucosidase 1
TraesCS4A02G402200	10.6.2|cell wall.degradation.mannan-xylose-arabinose-fucose;10.7|cell wall.modification	LOC_Os08g13920	glycosyl hydrolases family 16	AT5G57550	Probable xyloglucan endotransglucosylase/hydrolase protein 25
TraesCS4A02G368600	10.6.2|cell wall.degradation.mannan-xylose-arabinose-fucose;26.3|misc.gluco-, galacto- and mannosidases	LOC_Os03g61280	OsMan05 - Endo-Beta-Mannanase	AT5G66460	Mannan endo-1%2C4-beta-mannosidase 7
TraesCS4D02G356000	10.7|cell wall.modification	LOC_Os04g25190	pollen allergen	AT1G65680	Putative expansin-B2
TraesCS2B02G394300	10.8.2|cell wall.pectin*esterases.acetyl esterase	LOC_Os01g21630	pectinacetylesterase domain containing protein	AT2G46930	Pectin acetylesterase 3
TraesCS3B02G610400	10.8.2|cell wall.pectin*esterases.acetyl esterase	LOC_Os01g66830	pectinacetylesterase domain containing protein	AT3G09410	Pectin acetylesterase 5
TraesCS1D02G042100	11.1.10|lipid metabolism.FA synthesis and FA elongation.beta ketoacyl CoA synthase	LOC_Os03g26530	3-ketoacyl-CoA synthase	AT2G28630	3-ketoacyl-CoA synthase 12
TraesCS3D02G225300	11.3|lipid metabolism.Phospholipid synthesis	LOC_Os01g44069	glycerol-3-phosphate acyltransferase	AT1G06520	Glycerol-3-phosphate acyltransferase 1
TraesCS6D02G049700	11.8.4|lipid metabolism.exotics (steroids, squalene etc).3-beta hydroxysteroid dehydrogenase/isomerase	LOC_Os02g48460	NAD dependent epimerase/dehydratase family protein	AT2G33630	NAD(P)-binding Rossmann-fold superfamily protein
TraesCS2A02G259000	11.8|lipid metabolism.exotics(steroids, squalene etc)	LOC_Os05g42190	NADPH-dependent FMN reductase domain containing protein	AT4G27270	Probable NAD(P)H dehydrogenase (quinone) FQR1-like 1
TraesCS2A02G259200	11.8|lipid metabolism.exotics(steroids, squalene etc)	LOC_Os05g42190	NADPH-dependent FMN reductase domain containing protein	AT4G27270	Probable NAD(P)H dehydrogenase (quinone) FQR1-like 1
TraesCS2D02G181000	11.8|lipid metabolism.exotics(steroids, squalene etc);16.5.1.1.1.9|secondary metabolism.sulfur-containing.glucosinolates.synthesis.aliphatic.sulfotransferase;17.3.1.1.5|hormone metabolism.brassinosteroid.synthesis-degradation.BRs.metabolic regulation;26.25|misc.sulfotransferase	LOC_Os07g41460	sulfotransferase domain containing protein	AT2G03760	Cytosolic sulfotransferase 12
TraesCS4B02G149900	11.9.2|lipid metabolism.lipid degradation.lipases	LOC_Os11g43510	lipase precursor	AT5G18640	alpha/beta-Hydrolases superfamily protein
TraesCS3A02G355000	11.9.2|lipid metabolism.lipid degradation.lipases;11.9.2.2|lipid metabolism.lipid degradation.lipases.acylglycerol lipase	LOC_Os01g62010	hydrolase	AT2G39420	alpha/beta-Hydrolases superfamily protein
TraesCS2B02G572900	11.9.3.2|lipid metabolism.lipid degradation.lysophospholipases.carboxylesterase	LOC_Os04g57380	acyl-protein thioesterase	AT4G22300	carboxylesterases
TraesCS4B02G182600	11.9.4.4|lipid metabolism.lipid degradation.beta-oxidation.hydroxybutyryl CoA DH;13.2.6.3|amino acid metabolism.degradation.aromatic aa.tryptophan	LOC_Os03g19680	enoyl-CoA hydratase/isomerase family protein	AT4G16210	enoyl-CoA hydratase/isomerase A
TraesCS4D02G183100	11.9.4.4|lipid metabolism.lipid degradation.beta-oxidation.hydroxybutyryl CoA DH;13.2.6.3|amino acid metabolism.degradation.aromatic aa.tryptophan	LOC_Os03g19680	enoyl-CoA hydratase/isomerase family protein	AT4G16210	enoyl-CoA hydratase/isomerase A
TraesCS2A02G412900	11.9.4.5|lipid metabolism.lipid degradation.beta-oxidation.acyl-CoA thioesterase	LOC_Os04g46730	thioesterase family protein	AT1G19800	Protein TRIGALACTOSYLDIACYLGLYCEROL 1%2C chloroplastic
TraesCS3A02G077000	11.9.4.9|lipid metabolism.lipid degradation.beta-oxidation.multifunctional	LOC_Os02g17390	3-hydroxyacyl-CoA dehydrogenase	AT4G29010	Peroxisomal fatty acid beta-oxidation multifunctional protein AIM1
TraesCS4D02G186300	13.1.2.3.23|amino acid metabolism.synthesis.glutamate family.arginine.argininosuccinate lyase	LOC_Os03g19280	argininosuccinate lyase	AT5G10920	Argininosuccinate lyase%2C chloroplastic
TraesCS7B02G008300	13.1.3.4.13|amino acid metabolism.synthesis.aspartate family.methionine.methionine S-methyltransferase	LOC_Os06g06040	expressed protein	AT2G43940	Probable thiol methyltransferase 2
TraesCS7A02G412900	13.1.6.1.1|amino acid metabolism.synthesis.aromatic aa.chorismate.3-deoxy-D-arabino-heptulosonate 7-phosphate synthase	LOC_Os07g42960	phospho-2-dehydro-3-deoxyheptonate aldolase	AT1G22410	Class-II DAHP synthetase family protein
TraesCS1B02G279300	13.1.6.5|amino acid metabolism.synthesis.aromatic aa.tryptophan	LOC_Os05g35480	anthranilate phosphoribosyltransferase	AT5G48060	C2 calcium/lipid-binding plant phosphoribosyltransferase family protein
TraesCS1D02G206300	15.2|metal handling.binding, chelation and storage	LOC_Os10g39610	expressed protein	AT2G42000	Plant EC metallothionein-like protein%2C family 15
TraesCS3D02G074800	16.1.1|secondary metabolism.isoprenoids.non-mevalonate pathway	LOC_Os01g05680	geranylgeranyl transferase type-1 subunit beta	AT2G39550	Geranylgeranyl transferase type-1 subunit beta
TraesCS4A02G004900	16.1.4.2|secondary metabolism.isoprenoids.carotenoids.phytoene dehydrogenase	LOC_Os03g08570	amine oxidase	AT4G14210	15-cis-phytoene desaturase%2C chloroplastic/chromoplastic
TraesCS6D02G377900	16.1.4.7|secondary metabolism.isoprenoids.carotenoids.carotenoid epsilon ring hydroxylase	LOC_Os02g57290	cytochrome P450	AT1G31800	Protein LUTEIN DEFICIENT 5%2C chloroplastic
TraesCS6A02G058300	16.10|secondary metabolism.simple phenols;16.2|secondary metabolism.phenylpropanoids	LOC_Os10g20610	laccase-15 precursor	AT3G09220	Laccase-7
TraesCS2D02G377200	16.2.1.1|secondary metabolism.phenylpropanoids.lignin biosynthesis.PAL	LOC_Os04g43800	phenylalanine ammonia-lyase	AT2G37040	Phenylalanine ammonia-lyase 1
TraesCS5B02G414500	16.2.1.7|secondary metabolism.phenylpropanoids.lignin biosynthesis.CCR1	LOC_Os02g56460	dehydrogenase	AT1G15950	Cinnamoyl-CoA reductase 1
TraesCS5D02G278500	16.5.1.1.3.1|secondary metabolism.sulfur-containing.glucosinolates.synthesis.indole.CYP79B2 monooxygenase;16.5.1.1.3.2|secondary metabolism.sulfur-containing.glucosinolates.synthesis.indole.CYP79B3 monooxygenase;26.10|misc.cytochrome P450	LOC_Os03g37290	cytochrome P450	AT4G39950	Tryptophan N-monooxygenase 1
TraesCS7A02G246300	16.5.1.3.1|secondary metabolism.sulfur-containing.glucosinolates.degradation.myrosinase;26.16|misc.myrosinases-lectin-jacalin;26.3|misc.gluco-, galacto- and mannosidases	LOC_Os08g39860	Os8bglu27 - beta-glucosidase homologue	AT2G44480	Beta-glucosidase 17
TraesCS2B02G072700	16.7|secondary metabolism.wax	LOC_Os04g20880	wax synthase isoform 1	AT5G55350	Probable long-chain-alcohol O-fatty-acyltransferase 4
TraesCS2A02G481700	16.8.1.2|secondary metabolism.flavonoids.anthocyanins.anthocyanidin reductase	LOC_Os04g53850	leucoanthocyanidin reductase	AT1G61720	Anthocyanidin reductase
TraesCS2B02G508000	16.8.1.2|secondary metabolism.flavonoids.anthocyanins.anthocyanidin reductase	LOC_Os04g53850	leucoanthocyanidin reductase	AT1G61720	Anthocyanidin reductase
TraesCS2B02G057100	16.8.3.3|secondary metabolism.flavonoids.dihydroflavonols.flavonoid 3-monooxygenase;26.10|misc.cytochrome P450	LOC_Os04g01140	cytochrome P450 93A2	AT5G06900	cytochrome P450%2C family 93%2C subfamily D%2C polypeptide 1
TraesCS6D02G270500	16.8.3|secondary metabolism.flavonoids.dihydroflavonols	LOC_Os07g07410	oxidoreductase	AT5G24530	2-oxoglutarate (2OG) and Fe(II)-dependent oxygenase superfamily protein
TraesCS5B02G375900	17.1.1.1.10|hormone metabolism.abscisic acid.synthesis-degradation.synthesis.9-cis-epoxycarotenoid dioxygenase	LOC_Os03g44380	9-cis-epoxycarotenoid dioxygenase 1	AT3G14440	9-cis-epoxycarotenoid dioxygenase NCED3%2C chloroplastic
TraesCS5A02G183600	17.1.3|hormone metabolism.abscisic acid.induced-regulated-responsive-activated;29.4|protein.postranslational modification	LOC_Os09g15670	protein phosphatase 2C	AT2G29380	Probable protein phosphatase 2C 24
TraesCS2D02G273600	17.2.3|hormone metabolism.auxin.induced-regulated-responsive-activated	LOC_Os04g26910	oxidoreductase	AT1G60710	Probable aldo-keto reductase 4
TraesCS4D02G265000	17.2.3|hormone metabolism.auxin.induced-regulated-responsive-activated	LOC_Os03g09900	membrane protein	AT4G17280	Cytochrome b561 and DOMON domain-containing protein At4g17280
TraesCS5D02G351600	17.2.3|hormone metabolism.auxin.induced-regulated-responsive-activated	LOC_Os09g37460	OsSAUR51 - Auxin-responsive SAUR gene family member	AT1G29460	Auxin-responsive protein SAUR65
TraesCS6A02G238300	17.2.3|hormone metabolism.auxin.induced-regulated-responsive-activated	LOC_Os02g42990	OsSAUR11 - Auxin-responsive SAUR gene family member	AT3G60690	SAUR-like auxin-responsive protein family
TraesCS7B02G255600	17.2.3|hormone metabolism.auxin.induced-regulated-responsive-activated	LOC_Os02g30810	OsSAUR10 - Auxin-responsive SAUR gene family member	AT5G50760	SAUR-like auxin-responsive protein family
TraesCS1D02G375900	17.3.2.1|hormone metabolism.brassinosteroid.signal transduction.BRI;20.1.7|stress.biotic.PR-proteins	LOC_Os11g35410	expressed protein	AT4G04220	receptor like protein 46
TraesCS3B02G525300	17.4.1|hormone metabolism.cytokinin.synthesis-degradation	LOC_Os01g71310	cytokinin dehydrogenase precursor	AT2G41510	Cytokinin dehydrogenase 1
TraesCS3B02G118300	17.4.1|hormone metabolism.cytokinin.synthesis-degradation;26.2|misc.UDP glucosyl and glucoronyl transferases	LOC_Os02g51930	cytokinin-O-glucosyltransferase 2	AT1G22360	UDP-glycosyltransferase 85A2
TraesCS2B02G305500	17.5.2|hormone metabolism.ethylene.signal transduction;27.3.3|RNA.regulation of transcription.AP2/EREBP, APETALA2/Ethylene-responsive element binding protein family	LOC_Os04g32790	AP2 domain containing protein	AT5G13910	Ethylene-responsive transcription factor LEP
TraesCSU02G098800	17.6.1.4|hormone metabolism.gibberelin.synthesis-degradation.ent-kaurenoic acid hydroxylase/oxygenase;26.10|misc.cytochrome P450	LOC_Os10g23180	cytochrome P450	AT1G05160	Ent-kaurenoic acid oxidase 1
TraesCS7D02G550800	17.6.3|hormone metabolism.gibberelin.induced-regulated-responsive-activated	LOC_Os06g51320	GASR8 - Gibberellin-regulated GASA/GAST/Snakin family protein precursor	AT4G09610	Gibberellin-regulated protein 2
TraesCS7B02G079500	17.7.1.5|hormone metabolism.jasmonate.synthesis-degradation.12-Oxo-PDA-reductase	LOC_Os06g11240	12-oxophytodienoate reductase	AT1G76690	12-oxophytodienoate reductase 2
TraesCS3B02G445100	17.8.1|hormone metabolism.salicylic acid.synthesis-degradation	LOC_Os06g22440	SAM dependent carboxyl methyltransferase	AT5G04370	S-adenosyl-L-methionine-dependent methyltransferases superfamily protein
TraesCSU02G219100	17.8.1|hormone metabolism.salicylic acid.synthesis-degradation	LOC_Os06g22440	SAM dependent carboxyl methyltransferase	AT5G04370	S-adenosyl-L-methionine-dependent methyltransferases superfamily protein
TraesCS2B02G036300	17.8.1|hormone metabolism.salicylic acid.synthesis-degradation;17.8.1.1.7|hormone metabolism.salicylic acid.synthesis-degradation.synthesis.methyl-SA methylesterase	LOC_Os02g48770	SAM dependent carboxyl methyltransferase	AT3G11480	Salicylate/benzoate carboxyl methyltransferase
TraesCS3D02G304600	18.11|Co-factor and vitamine metabolism.lipoic acid	LOC_Os01g56310	radical SAM enzyme	AT5G08415	Lipoyl synthase%2C chloroplastic
TraesCS1A02G247100	2.1.2.4|major CHO metabolism.synthesis.starch.debranching	LOC_Os05g32710	Alpha amylase	AT1G03310	Isoamylase 2%2C chloroplastic
TraesCS2D02G036100	20.1.7|stress.biotic.PR-proteins	LOC_Os01g33160	stress responsive A/B Barrel domain containing protein	AT3G17210	Probable protein Pop3
TraesCS3D02G327400	20.1.7|stress.biotic.PR-proteins	LOC_Os05g41290	disease resistance RPP13-like protein 1	AT3G14470	Putative disease resistance RPP13-like protein 1
TraesCS4A02G471200	20.1.7|stress.biotic.PR-proteins	LOC_Os08g43050	disease resistance protein RGA2	AT3G14470	Putative disease resistance RPP13-like protein 1
TraesCS1A02G355300	20.1|stress.biotic	LOC_Os11g37950	WIP3 - Wound-induced protein precursor	AT3G04720	Hevein-like preproprotein
TraesCS1B02G101300	20.1|stress.biotic	LOC_Os07g14080	transferase family protein	AT5G17540	HXXXD-type acyl-transferase family protein
TraesCS3D02G310100	20.1|stress.biotic	LOC_Os08g32880	disease resistance protein RPM1	AT3G07040	Disease resistance protein RPM1
TraesCS4A02G223400	20.1|stress.biotic	LOC_Os11g11810	NBS-LRR disease resistance protein	AT5G66850	mitogen-activated protein kinase kinase kinase 5
TraesCS5D02G477000	20.1|stress.biotic	LOC_Os03g59440	dirigent	AT2G21110	Dirigent protein 4
TraesCS7A02G412800	20.1|stress.biotic	LOC_Os06g06380	NBS-LRR type disease resistance protein	AT3G07040	Disease resistance protein RPM1
TraesCS7D02G006000	20.1|stress.biotic	LOC_Os11g17014	NB-ARC domain containing protein	AT1G59780	Putative disease resistance protein At1g59780
TraesCS2B02G557900	20.1|stress.biotic;20.1.7|stress.biotic.PR-proteins	LOC_Os02g16270	xa1	AT3G14470	Putative disease resistance RPP13-like protein 1
TraesCS5B02G491700	20.1|stress.biotic;20.1.7|stress.biotic.PR-proteins	LOC_Os11g27430	NB-ARC domain containing protein	AT1G59780	Putative disease resistance protein At1g59780
TraesCS7A02G103200	20.1|stress.biotic;20.1.7|stress.biotic.PR-proteins	LOC_Os12g25170	NB-ARC domain containing disease resistance protein	AT3G14470	Putative disease resistance RPP13-like protein 1
TraesCS7B02G498100	20.2.1|stress.abiotic.heat	LOC_Os06g13060	heat shock protein DnaJ	AT1G24120	Chaperone protein dnaJ 16
TraesCS4A02G220000	20.2.3|stress.abiotic.drought/salt	LOC_Os01g66110	methyltransferase	AT1G29470	Probable methyltransferase PMT24
TraesCS6A02G272900	20.2.99|stress.abiotic.unspecified	LOC_Os02g47650	universal stress protein domain containing protein	AT2G21620	Adenine nucleotide alpha hydrolases-like superfamily protein
TraesCS2B02G163000	20|stress;29.4|protein.postranslational modification;30.2.17|signalling.receptor kinases.DUF 26;30.2.24|signalling.receptor kinases.S-locus glycoprotein like	LOC_Os06g47530	TKL_IRAK_DUF26-lh.6 - DUF26 kinases have homology to DUF26 containing loci	AT4G23270	Cysteine-rich receptor-like protein kinase 19
TraesCS3B02G453600	21.1|redox.thioredoxin	LOC_Os01g68480	thioredoxin	AT3G02730	Thioredoxin F1%2C chloroplastic
TraesCS4A02G201200	21.2.1.2|redox.ascorbate and glutathione.ascorbate.GDP-L-galactose-hexose-1-phosphate guanyltransferase	LOC_Os12g08810	VTC2	AT5G55120	GDP-L-galactose phosphorylase 2
TraesCS1B02G425500	21.4|redox.glutaredoxins	LOC_Os05g48930	OsGrx_S2 - glutaredoxin subgroup III	AT1G28480	Glutaredoxin-C9
TraesCSU02G031500	21.5|redox.peroxiredoxin	LOC_Os06g42000	peroxiredoxin	AT3G52960	Peroxiredoxin-2E%2C chloroplastic
TraesCS2A02G071200	22.1.3|polyamine metabolism.synthesis.arginine decarboxylase	LOC_Os04g01690	pyridoxal-dependent decarboxylase protein	AT2G16500	Arginine decarboxylase 1
TraesCS4B02G379900	23.1.3|nucleotide metabolism.synthesis.PRS-PP	LOC_Os03g01018	phosphoribosyl transferase	AT2G44530	Ribose-phosphate pyrophosphokinase 5%2C chloroplastic
TraesCSU02G130100	23.1.3|nucleotide metabolism.synthesis.PRS-PP	LOC_Os03g01018	phosphoribosyl transferase	AT2G44530	Ribose-phosphate pyrophosphokinase 5%2C chloroplastic
TraesCS5B02G220300	23.1.99|nucleotide metabolism.synthesis.unspecified	LOC_Os09g25610	class I glutamine amidotransferase	AT4G30550	Class I glutamine amidotransferase-like superfamily protein
TraesCS3D02G321200	24.3|Biodegradation of Xenobiotics.3-hydroxybutyryl-CoA dehydrogenase	LOC_Os01g58380	3-hydroxybutyryl-CoA dehydrogenase	AT3G15290	3-hydroxyacyl-CoA dehydrogenase family protein
TraesCS7B02G058600	24|Biodegradation of Xenobiotics	LOC_Os07g44890	gibberellin receptor GID1L2	AT5G23530	Probable carboxylesterase 18
TraesCS5B02G231100	25.2|C1-metabolism.formate-tetrahydrofolate ligase	LOC_Os09g27420	formate--tetrahydrofolate ligase	AT1G50480	Formate--tetrahydrofolate ligase
TraesCS2A02G006300	26.10|misc.cytochrome P450	LOC_Os06g43384	cytochrome P450	AT5G24960	Cytochrome P450 71A14
TraesCS3D02G081800	26.10|misc.cytochrome P450	LOC_Os06g43370	cytochrome P450	AT2G30770	cytochrome P450%2C family 71%2C subfamily A%2C polypeptide 13
TraesCS6D02G024700	26.10|misc.cytochrome P450	LOC_Os08g01450	cytochrome P450	AT3G48300	Cytochrome P450 71A23
TraesCS6B02G299400	26.13|misc.acid and other phosphatases	LOC_Os02g47570	phosphatase	AT5G66450	Lipid phosphate phosphatase epsilon 2%2C chloroplastic
TraesCS1A02G188700	26.16|misc.myrosinases-lectin-jacalin	LOC_Os10g37830	OsFBX391 - F-box domain containing protein	AT3G61060	F-box protein PP2-A13
TraesCS1A02G398500	26.16|misc.myrosinases-lectin-jacalin;29.5.11.4.3.2|protein.degradation.ubiquitin.E3.SCF.FBOX	LOC_Os01g34630	retrotransposon protein	AT1G44080	Probable F-box protein At1g44080
TraesCS7A02G307900	26.19|misc.plastocyanin-like	LOC_Os08g04340	plastocyanin-like domain containing protein	AT2G32300	uclacyanin 1
TraesCS5A02G393900	26.2|misc.UDP glucosyl and glucoronyl transferases	LOC_Os03g55010	UDP-glucoronosyl and UDP-glucosyl transferase domain containing protein	AT3G02100	UDP-glycosyltransferase 83A1
TraesCS4B02G367400	26.21|misc.protease inhibitor/seed storage/lipid transfer protein (LTP) family protein	LOC_Os03g01320	LTPL116 - Protease inhibitor/seed storage/LTP family protein precursor	AT2G45180	Bifunctional inhibitor/lipid-transfer protein/seed storage 2S albumin superfamily protein
TraesCS2B02G302200	26.22|misc.short chain dehydrogenase/reductase (SDR)	LOC_Os04g32070	dehydrogenase/reductase	AT5G50600	11-beta-hydroxysteroid dehydrogenase 1A
TraesCS2D02G284000	26.22|misc.short chain dehydrogenase/reductase (SDR)	LOC_Os04g32080	11-beta-hydroxysteroid dehydrogenase	AT5G50600	11-beta-hydroxysteroid dehydrogenase 1A
TraesCS3B02G048900	26.22|misc.short chain dehydrogenase/reductase (SDR)	LOC_Os07g07440	versicolorin reductase	AT3G03980	NAD(P)-binding Rossmann-fold superfamily protein
TraesCS4A02G311400	26.22|misc.short chain dehydrogenase/reductase (SDR)	LOC_Os09g39670	oxidoreductase	AT4G11410	NAD(P)-binding Rossmann-fold superfamily protein
TraesCS4A02G022500	26.3.2|misc.gluco-, galacto- and mannosidases.beta-galactosidase	LOC_Os01g65460	beta-galactosidase precursor	AT4G26140	Beta-galactosidase 12
TraesCS2D02G161100	26.4.1|misc.beta 1,3 glucan hydrolases.glucan endo-1,3-beta-glucosidase	LOC_Os07g43940	X8 domain containing protein	AT3G13560	Glucan endo-1%2C3-beta-glucosidase 4
TraesCS4D02G241900	26.4.1|misc.beta 1,3 glucan hydrolases.glucan endo-1,3-beta-glucosidase	LOC_Os03g12140	glucan endo-1	AT2G01630	Glucan endo-1%2C3-beta-glucosidase 3
TraesCS3D02G047700	26.6|misc.O-methyl transferases	LOC_Os11g20090	O-methyltransferase	AT4G35160	O-methyltransferase family protein
TraesCSU02G013300	26.6|misc.O-methyl transferases	LOC_Os08g06100	O-methyltransferase	AT5G54160	Flavone 3'-O-methyltransferase 1
TraesCS3B02G548400	26.7|misc.oxidases - copper, flavone etc	LOC_Os04g28990	dehydrogenase	AT4G13010	Putative quinone-oxidoreductase homolog%2C chloroplastic
TraesCS5A02G192900	26.7|misc.oxidases - copper, flavone etc	LOC_Os03g05900	expressed protein	AT4G38540	FAD/NAD(P)-binding oxidoreductase family protein
TraesCS7D02G303200	26.7|misc.oxidases - copper, flavone etc	LOC_Os08g04780	amine oxidase	AT3G13682	Lysine-specific histone demethylase 1 homolog 2
TraesCS2A02G578200	26.9|misc.glutathione S transferases	LOC_Os07g05800	glutathione S-transferase	AT1G78380	Glutathione S-transferase U19
TraesCS7D02G030700	26.9|misc.glutathione S transferases	LOC_Os10g38720	glutathione S-transferase	AT1G10370	Glutathione S-transferase U17
TraesCS2D02G228600	27.1.19|RNA.processing.ribonucleases	LOC_Os07g33240	endoribonuclease	AT3G20390	Reactive Intermediate Deaminase A%2C chloroplastic
TraesCS6B02G391400	27.1.19|RNA.processing.ribonucleases	LOC_Os02g55300	CAF1 family ribonuclease containing protein	AT2G32070	Probable CCR4-associated factor 1 homolog 7
TraesCS1D02G355400	27.1.3.13|RNA.processing.3 end processing.CFIm25	LOC_Os04g58640	cleavage and polyadenylation specificity factor subunit 5	AT4G25550	Pre-mRNA cleavage factor Im 25 kDa subunit 2
TraesCS2D02G283200	27.1|RNA.processing	LOC_Os02g30624	LSM domain containing protein	AT2G43810	Sm-like protein LSM36B
TraesCS4A02G424400	27.2|RNA.transcription	LOC_Os01g34350	RNA-dependent RNA polymerase	AT3G49500	RNA-dependent RNA polymerase 6
TraesCS7A02G235900	27.2|RNA.transcription	LOC_Os07g29420	DNA-directed RNA polymerase III subunit RPC8	AT1G06790	RNA polymerase Rpb7 N-terminal domain-containing protein
TraesCS3B02G278000	27.3.1|RNA.regulation of transcription.ABI3/VP1-related B3-domain-containing transcription factor family	LOC_Os01g51610	B3 DNA binding domain containing protein	AT3G26790	B3 domain-containing transcription factor FUS3
TraesCS3D02G246600	27.3.11|RNA.regulation of transcription.C2H2 zinc finger family	LOC_Os01g52030	zinc finger A20 and AN1 domain-containing stress-associated protein	AT3G12630	Zinc finger A20 and AN1 domain-containing stress-associated protein 5
TraesCS5A02G263500	27.3.11|RNA.regulation of transcription.C2H2 zinc finger family	LOC_Os09g31200	AN1-like zinc finger domain containing protein	AT3G12630	Zinc finger A20 and AN1 domain-containing stress-associated protein 5
TraesCS7D02G127500	27.3.11|RNA.regulation of transcription.C2H2 zinc finger family	LOC_Os06g07020	ZOS6-01 - C2H2 zinc finger protein	AT5G52010	C2H2-like zinc finger protein
TraesCS5D02G325400	27.3.11|RNA.regulation of transcription.C2H2 zinc finger family;27.3.34|RNA.regulation of transcription.Orphan family;33.99|development.unspecified	LOC_Os09g36160	LRP1	AT3G51060	Protein SHI RELATED SEQUENCE 1
TraesCS3D02G209800	27.3.11|RNA.regulation of transcription.C2H2 zinc finger family;27.3.99|RNA.regulation of transcription.unclassified	LOC_Os01g39110	ZOS1-10 - C2H2 zinc finger protein	AT1G55110	Protein indeterminate-domain 7
TraesCS3A02G457000	27.3.15|RNA.regulation of transcription.CCAAT box binding factor family, HAP3	LOC_Os01g70880	histone-like transcription factor and archaeal histone	AT2G47810	Nuclear transcription factor Y subunit B-5
TraesCS2A02G189600	27.3.21|RNA.regulation of transcription.GRAS transcription factor family	LOC_Os07g39470	gibberellin response modulator protein	AT5G48150	Scarecrow-like transcription factor PAT1
TraesCS2B02G320700	27.3.21|RNA.regulation of transcription.GRAS transcription factor family	LOC_Os04g35250	MONOCULM 1	AT5G41920	Scarecrow-like protein 23
TraesCS4B02G043100	27.3.21|RNA.regulation of transcription.GRAS transcription factor family	LOC_Os03g49990	GRAS family transcription factor domain containing protein	AT2G01570	DELLA protein RGA
TraesCS1B02G208400	27.3.22|RNA.regulation of transcription.HB,Homeobox transcription factor family	LOC_Os10g42490	homeobox and START domains containing protein	AT5G46880	Homeobox-leucine zipper protein HDG5
TraesCS3A02G368100	27.3.22|RNA.regulation of transcription.HB,Homeobox transcription factor family	LOC_Os01g63510	homeobox domain containing protein	AT3G11260	WUSCHEL-related homeobox 5
TraesCS3B02G399800	27.3.22|RNA.regulation of transcription.HB,Homeobox transcription factor family	LOC_Os01g63510	homeobox domain containing protein	AT3G11260	WUSCHEL-related homeobox 5
TraesCS5A02G405900	27.3.22|RNA.regulation of transcription.HB,Homeobox transcription factor family	LOC_Os07g03770	Homeobox domain containing protein	AT4G08150	Homeobox protein knotted-1-like 1
TraesCS2B02G440900	27.3.24|RNA.regulation of transcription.MADS box transcription factor family	LOC_Os04g52410	OsMADS31 - MADS-box family gene with MIKCc type-box	AT5G23260	Protein TRANSPARENT TESTA 16
TraesCS3B02G595700	27.3.24|RNA.regulation of transcription.MADS box transcription factor family	LOC_Os01g74440	OsMADS79 - MADS-box family gene with M-alpha type-box	AT4G36590	MADS-box transcription factor family protein
TraesCS1B02G279400	27.3.25|RNA.regulation of transcription.MYB domain transcription factor family	LOC_Os05g35500	MYB family transcription factor	AT4G38620	Transcription repressor MYB4
TraesCS3A02G229500	27.3.25|RNA.regulation of transcription.MYB domain transcription factor family	LOC_Os01g45090	MYB family transcription factor	AT5G40350	Transcription factor MYB24
TraesCS3D02G223700	27.3.25|RNA.regulation of transcription.MYB domain transcription factor family	LOC_Os01g45090	MYB family transcription factor	AT3G27810	Transcription factor MYB21
TraesCS2B02G364200	27.3.25|RNA.regulation of transcription.MYB domain transcription factor family;27.3.67|RNA.regulation of transcription.putative transcription regulator	LOC_Os04g41020	kelch repeat protein	AT1G51540	Galactose oxidase/kelch repeat superfamily protein
TraesCS5A02G443900	27.3.26|RNA.regulation of transcription.MYB-related transcription factor family;28.1.3.1|DNA.synthesis/chromatin structure.histone.H1	LOC_Os03g58470	retrotransposon protein	AT2G30620	Histone H1.2
TraesCS2D02G100900	27.3.27|RNA.regulation of transcription.NAC domain transcription factor family;33.99|development.unspecified	LOC_Os07g48550	no apical meristem protein	AT5G61430	NAC domain-containing protein 100
TraesCS3D02G170000	27.3.27|RNA.regulation of transcription.NAC domain transcription factor family;33.99|development.unspecified	LOC_Os03g21060	No apical meristem protein	AT3G15510	NAC domain containing protein 2
TraesCS1B02G243200	27.3.3|RNA.regulation of transcription.AP2/EREBP, APETALA2/Ethylene-responsive element binding protein family	LOC_Os05g29810	AP2 domain containing protein	AT3G16770	Ethylene-responsive transcription factor RAP2-3
TraesCS5D02G317600	27.3.3|RNA.regulation of transcription.AP2/EREBP, APETALA2/Ethylene-responsive element binding protein family	LOC_Os09g35010	dehydration-responsive element-binding protein	AT4G25470	Dehydration-responsive element-binding protein 1C
TraesCS7D02G182700	27.3.3|RNA.regulation of transcription.AP2/EREBP, APETALA2/Ethylene-responsive element binding protein family	LOC_Os06g11860	ethylene-responsive transcription factor	AT1G78080	Ethylene-responsive transcription factor RAP2-4
TraesCS5A02G473800	27.3.3|RNA.regulation of transcription.AP2/EREBP, APETALA2/Ethylene-responsive element binding protein family;33.99|development.unspecified	LOC_Os03g60430	AP2 domain containing protein	AT2G28550	Ethylene-responsive transcription factor RAP2-7
TraesCS2B02G407400	27.3.30|RNA.regulation of transcription.Trihelix, Triple-Helix transcription factor family	LOC_Os04g45750	expressed protein	AT1G76880	Duplicated homeodomain-like superfamily protein
TraesCS1B02G455000	27.3.32|RNA.regulation of transcription.WRKY domain transcription factor family	LOC_Os05g50700	WRKY111	AT2G34830	Probable WRKY transcription factor 35
TraesCS1D02G300600	27.3.32|RNA.regulation of transcription.WRKY domain transcription factor family	LOC_Os05g40070	WRKY84	AT2G40740	WRKY transcription factor 55
TraesCS3B02G135300	27.3.32|RNA.regulation of transcription.WRKY domain transcription factor family	LOC_Os01g08710	WRKY102	AT4G39410	Probable WRKY transcription factor 13
TraesCS5D02G190800	27.3.32|RNA.regulation of transcription.WRKY domain transcription factor family	LOC_Os09g16510	WRKY74	AT4G11070	Probable WRKY transcription factor 41
TraesCS7A02G116000	27.3.32|RNA.regulation of transcription.WRKY domain transcription factor family	LOC_Os06g06360	WRKY113	AT4G23810	Probable WRKY transcription factor 53
TraesCS3A02G170400	27.3.34|RNA.regulation of transcription.Orphan family	LOC_Os01g14040	D-tyrosyl-tRNA	AT4G18460	D-Tyr-tRNA(Tyr) deacylase family protein
TraesCS1A02G121300	27.3.35|RNA.regulation of transcription.bZIP transcription factor family	LOC_Os05g08980	expressed protein	AT1G27000	Protein of unknown function (DUF1664)
TraesCS6A02G203200	27.3.35|RNA.regulation of transcription.bZIP transcription factor family	LOC_Os02g33560	expressed protein	AT5G04840	bZIP protein
TraesCS2D02G376600	27.3.4|RNA.regulation of transcription.ARF, Auxin Response Factor family	LOC_Os06g47150	auxin response factor 18	AT2G28350	Auxin response factor 10
TraesCS3A02G442000	27.3.4|RNA.regulation of transcription.ARF, Auxin Response Factor family	LOC_Os11g32110	auxin response factor	AT5G62000	Auxin response factor 2
TraesCS1D02G119500	27.3.40|RNA.regulation of transcription.Aux/IAA family	LOC_Os05g08570	OsIAA15 - Auxin-responsive Aux/IAA gene family member	AT1G04250	Auxin-responsive protein IAA17
TraesCS4A02G222500	27.3.41|RNA.regulation of transcription.B3 transcription factor family	LOC_Os06g42630	B3 DNA binding domain containing protein	AT5G18000	B3 domain-containing protein At5g18000
TraesCS3D02G242800	27.3.53|RNA.regulation of transcription.High mobility group (HMG) family	LOC_Os01g47600	HMG1/2	AT2G34450	High mobility group B protein 14
TraesCS2D02G349100	27.3.57|RNA.regulation of transcription.JUMONJI family;29.5.11.4.3.2|protein.degradation.ubiquitin.E3.SCF.FBOX	LOC_Os03g27250	OsFBO14 - F-box and other domain containing protein	AT1G78280	F-box protein At1g78280
TraesCS5A02G250100	27.3.59|RNA.regulation of transcription.Methyl binding domain proteins	LOC_Os09g29750	ZOS9-15 - C2H2 zinc finger protein	AT1G22310	Methyl-CpG-binding domain-containing protein 8
TraesCS5B02G248100	27.3.59|RNA.regulation of transcription.Methyl binding domain proteins	LOC_Os09g29750	ZOS9-15 - C2H2 zinc finger protein	AT1G22310	Methyl-CpG-binding domain-containing protein 8
TraesCS5D02G257700	27.3.59|RNA.regulation of transcription.Methyl binding domain proteins	LOC_Os09g29750	ZOS9-15 - C2H2 zinc finger protein	AT1G22310	Methyl-CpG-binding domain-containing protein 8
TraesCS7B02G139200	27.3.59|RNA.regulation of transcription.Methyl binding domain proteins	LOC_Os09g32090	methyl-binding domain protein MBD	AT5G35330	Methyl-CpG-binding domain-containing protein 2
TraesCS3A02G000600	27.3.6|RNA.regulation of transcription.bHLH,Basic Helix-Loop-Helix family	LOC_Os01g01870	helix-loop-helix DNA-binding domain containing protein	AT1G10585	basic helix-loop-helix (bHLH) DNA-binding superfamily protein
TraesCS1B02G159500	27.3.67|RNA.regulation of transcription.putative transcription regulator	LOC_Os10g30944	expressed protein	AT4G11400	AT-rich interactive domain-containing protein 2
TraesCS2D02G077000	27.3.67|RNA.regulation of transcription.putative transcription regulator	LOC_Os07g49530	MYB family transcription factor	AT1G15720	TRF-like 5
TraesCS4D02G153100	27.3.67|RNA.regulation of transcription.putative transcription regulator	LOC_Os04g34720	PHD-finger domain containing protein	AT2G19260	RING/FYVE/PHD zinc finger superfamily protein
TraesCS6A02G091100	27.3.67|RNA.regulation of transcription.putative transcription regulator	LOC_Os01g19548	pentatricopeptide	AT4G01990	Pentatricopeptide repeat-containing protein At4g01990%2C mitochondrial
TraesCS6B02G119000	27.3.67|RNA.regulation of transcription.putative transcription regulator	LOC_Os01g19548	pentatricopeptide	AT4G01990	Pentatricopeptide repeat-containing protein At4g01990%2C mitochondrial
TraesCS6D02G140900	27.3.7|RNA.regulation of transcription.C2C2(Zn) CO-like, Constans-like zinc finger family	LOC_Os02g08150	CCT/B-box zinc finger protein	AT5G24930	CONSTANS-like 4
TraesCS7D02G003500	27.3.7|RNA.regulation of transcription.C2C2(Zn) CO-like, Constans-like zinc finger family	LOC_Os06g01340	CCT/B-box zinc finger protein	AT3G07650	Zinc finger protein CONSTANS-LIKE 9
TraesCS3D02G271300	27.3.8|RNA.regulation of transcription.C2C2(Zn) DOF zinc finger family	LOC_Os01g48290	dof zinc finger domain containing protein	AT1G29160	Dof zinc finger protein DOF1.5
TraesCS1D02G426300	27.3.80|RNA.regulation of transcription.zf-HD	LOC_Os05g50310	ZF-HD protein dimerisation region containing protein	AT5G65410	Zinc-finger homeodomain protein 1
TraesCS5D02G253100	27.3.80|RNA.regulation of transcription.zf-HD	LOC_Os09g29130	ZF-HD protein dimerisation region containing protein	AT4G24660	Zinc-finger homeodomain protein 2
TraesCS3D02G544000	27.3.9|RNA.regulation of transcription.C2C2(Zn) GATA transcription factor family	LOC_Os03g61570	expressed protein	AT3G16870	GATA transcription factor 17
TraesCS3A02G429900	27.3.99|RNA.regulation of transcription.unclassified	LOC_Os01g69270	OsFBO2 - F-box and other domain containing protein	AT1G67340	F-box protein At1g67340
TraesCS7A02G424500	27.3.99|RNA.regulation of transcription.unclassified	LOC_Os06g48330	ATEXO70G1	AT4G31540	exocyst subunit exo70 family protein G1
TraesCS7B02G325400	27.3.99|RNA.regulation of transcription.unclassified	LOC_Os06g48330	ATEXO70G1	AT4G31540	exocyst subunit exo70 family protein G1
TraesCS7A02G205000	27.3.99|RNA.regulation of transcription.unclassified;29.5.11.4.2|protein.degradation.ubiquitin.E3.RING	LOC_Os06g14640	zinc finger	AT5G41450	RING/U-box superfamily protein
TraesCS5A02G057900	27.3.99|RNA.regulation of transcription.unclassified;29.5.4|protein.degradation.aspartate protease	LOC_Os12g05750	eukaryotic aspartyl protease domain containing protein	AT5G10770	Eukaryotic aspartyl protease family protein
TraesCS6A02G117400	28.1.3.2.1|DNA.synthesis/chromatin structure.histone.core.H2A	LOC_Os05g02300	Core histone H2A/H2B/H3/H4 domain containing protein	AT5G59870	Probable histone H2A.7
TraesCS6D02G082800	28.1.3.2.3|DNA.synthesis/chromatin structure.histone.core.H3	LOC_Os01g64640	histone H3	AT1G09200	Histone H3.2
TraesCS1B02G309300	28.1|DNA.synthesis/chromatin structure	LOC_Os05g39850	MCM3 - Putative minichromosome maintenance MCM complex subunit 3	AT5G46280	DNA replication licensing factor MCM3
TraesCS2A02G173600	28.1|DNA.synthesis/chromatin structure	LOC_Os07g41564	DEAD/DEAH box helicase domain protein	AT5G08110	nucleic acid binding%3BATP-dependent helicases%3BATP binding%3Bhelicases%3BATP-dependent helicases
TraesCS2D02G540500	28.2|DNA.repair	LOC_Os04g57200	heavy metal transport/detoxification protein	AT1G01490	Heavy metal transport/detoxification superfamily protein
TraesCS7D02G476200	28.2|DNA.repair	LOC_Os06g45100	FAD binding domain of DNA photolyase domain containing protein	AT5G24850	cryptochrome 3
TraesCS3A02G105800	28.99|DNA.unspecified	LOC_Os01g09760	DIRP family protein	AT3G21430	Protein ALWAYS EARLY 3
TraesCS1B02G171700	29.1|protein.aa activation;29.5.11|protein.degradation.ubiquitin;29.5.11.1|protein.degradation.ubiquitin.ubiquitin	LOC_Os10g33620	ubiquitin family protein	AT4G02890	Polyubiquitin 11
TraesCS1A02G001800	29.2.1.1.1.2.28|protein.synthesis.ribosomal protein.prokaryotic.chloroplast.50S subunit.L28	LOC_Os05g01110	ribosomal protein L28 protein	AT2G33450	50S ribosomal protein L28%2C chloroplastic
TraesCS2B02G453900	29.2.1.2.2.7|protein.synthesis.ribosomal protein.eukaryotic.60S subunit.L7	LOC_Os04g51630	60S ribosomal protein L7	AT3G13580	60S ribosomal protein L7-4
TraesCS1A02G220800	29.2.1.99.2.1185|protein.synthesis.ribosomal protein.unknown.large subunit.L18/L5	LOC_Os10g41050	ribosomal L18p/L5e family protein	AT1G08845	Ribosomal L18p/L5e family protein
TraesCS1B02G234100	29.2.1.99.2.1185|protein.synthesis.ribosomal protein.unknown.large subunit.L18/L5	LOC_Os10g41050	ribosomal L18p/L5e family protein	AT1G08845	Ribosomal L18p/L5e family protein
TraesCS7A02G286200	29.2.2.3.1|protein.synthesis.ribosome biogenesis.Pre-rRNA processing and modifications.snoRNPs;30.5|signalling.G-proteins	LOC_Os08g09350	gar2	AT3G18610	Nucleolin 2
TraesCS2B02G247500	29.2.2.3.5|protein.synthesis.ribosome biogenesis.Pre-rRNA processing and modifications.DExD-box helicases	LOC_Os07g33340	DEAD-box ATP-dependent RNA helicase	AT5G54910	DEAD-box ATP-dependent RNA helicase 32
TraesCS4D02G058800	29.2.2.3.5|protein.synthesis.ribosome biogenesis.Pre-rRNA processing and modifications.DExD-box helicases	LOC_Os03g51900	DEAD-box ATP-dependent RNA helicase	AT4G34910	DEAD-box ATP-dependent RNA helicase 16
TraesCS2D02G104200	29.2.2|protein.synthesis.ribosome biogenesis	LOC_Os07g48290	AGC_AGC_other_RS6K_like.2 - ACG kinases include homologs to PKA	AT3G08720	Serine/threonine-protein kinase AtPK2/AtPK19
TraesCS7A02G419400	29.2.3|protein.synthesis.initiation	LOC_Os06g48750	DEAD-box ATP-dependent RNA helicase	AT3G13920	Eukaryotic initiation factor 4A-1
TraesCS7B02G320000	29.2.3|protein.synthesis.initiation	LOC_Os06g48750	DEAD-box ATP-dependent RNA helicase	AT3G13920	Eukaryotic initiation factor 4A-1
TraesCS7D02G412200	29.2.3|protein.synthesis.initiation	LOC_Os06g48750	DEAD-box ATP-dependent RNA helicase	AT3G13920	Eukaryotic initiation factor 4A-1
TraesCS2A02G125200	29.2.4|protein.synthesis.elongation	LOC_Os07g46750	elongation factor protein	AT5G19510	Elongation factor 1-beta 2
TraesCS6A02G186000	29.2.4|protein.synthesis.elongation	LOC_Os02g12800	elongation factor 1-gamma	AT1G57720	Probable elongation factor 1-gamma 2
TraesCS1B02G079000	29.2.6|protein.synthesis.ribosomal RNA	LOC_Os04g58830	ribosome biogenesis regulatory protein	AT2G37990	Ribosome biogenesis regulatory protein homolog
TraesCS2D02G375100	29.2.99|protein.synthesis.misc	LOC_Os02g42040	MIF4G domain containing protein	AT2G39260	Regulator of nonsense transcripts UPF2
TraesCS7B02G097200	29.3.4.99|protein.targeting.secretory pathway.unspecified;34.99|transport.misc	LOC_Os03g11440	protein transport protein Sec61 subunit alpha	AT1G29310	SecY protein transport family protein
TraesCS6B02G156200	29.4.1.53|protein.postranslational modification.kinase.receptor like cytoplasmatic kinase III	LOC_Os08g02060	expressed protein	AT3G57770	Protein kinase superfamily protein
TraesCS2A02G251800	29.4|protein.postranslational modification	LOC_Os12g03810	CAMK_KIN1/SNF1/Nim1_like.37 - CAMK includes calcium/calmodulin depedent protein kinases	AT2G26980	CBL-interacting serine/threonine-protein kinase 3
TraesCS2A02G339900	29.4|protein.postranslational modification	LOC_Os04g37904	protein phosphatase 2C	AT1G34750	Probable protein phosphatase 2C 10
TraesCS2B02G108200	29.4|protein.postranslational modification	LOC_Os07g49040	protein phosphotase protein	AT1G09160	Probable protein phosphatase 2C 5
TraesCS3B02G281100	29.4|protein.postranslational modification	LOC_Os05g51560	CK1_CaseinKinase_1.8 - CK1 includes the casein kinase 1 kinases	AT1G72710	casein kinase 1-like protein 2
TraesCS3D02G156400	29.4|protein.postranslational modification	LOC_Os01g12430	receptor-like protein kinase	AT2G19130	G-type lectin S-receptor-like serine/threonine-protein kinase At2g19130
TraesCS3D02G227500	29.4|protein.postranslational modification	LOC_Os01g43540	suppressor of G2 allele of SKP1	AT4G23570	Protein SGT1 homolog A
TraesCS5D02G271200	29.4|protein.postranslational modification	LOC_Os09g31210	AGC_PVPK_like_CDK8.1 - ACG kinases include homologs to PKA	AT1G51170	Serine/threonine-protein kinase UCN
TraesCS6A02G269800	29.4|protein.postranslational modification;30.2.10|signalling.receptor kinases.leucine rich repeat X;30.2.17|signalling.receptor kinases.DUF 26;30.2.22|signalling.receptor kinases.proline extensin like;30.2.24|signalling.receptor kinases.S-locus glycoprotein like;30.2.8.2|signalling.receptor kinases.leucine rich repeat VIII.VIII-2	LOC_Os11g11890	protein kinase domain containing protein	AT4G11900	G-type lectin S-receptor-like serine/threonine-protein kinase At4g11900
TraesCS1D02G330400	29.4|protein.postranslational modification;30.2.17|signalling.receptor kinases.DUF 26;30.2.24|signalling.receptor kinases.S-locus glycoprotein like	LOC_Os01g36500	TKL_IRAK_DUF26-lh.5 - DUF26 kinases have homology to DUF26 containing loci	AT4G27300	G-type lectin S-receptor-like serine/threonine-protein kinase SD1-1
TraesCS6A02G276300	29.4|protein.postranslational modification;30.2.17|signalling.receptor kinases.DUF 26;30.2.24|signalling.receptor kinases.S-locus glycoprotein like	LOC_Os02g48080	cysteine-rich receptor-like protein kinase 7 precursor	AT1G11410	G-type lectin S-receptor-like serine/threonine-protein kinase At1g11410
TraesCS7B02G065300	29.4|protein.postranslational modification;30.2.19|signalling.receptor kinases.legume-lectin	LOC_Os04g22120	protein kinase	AT5G10530	L-type lectin-domain containing receptor kinase IX.1
TraesCS4A02G458300	29.4|protein.postranslational modification;30.3|signalling.calcium	LOC_Os10g22484	RGH2B	AT3G49370	CDPK-related kinase 6
TraesCS6B02G198600	29.4|protein.postranslational modification;30.3|signalling.calcium	LOC_Os02g09840	serine/threonine-protein phosphatase 2A regulatory subunit B subunitbeta	AT5G28900	Probable serine/threonine protein phosphatase 2A regulatory subunit B''gamma
TraesCS1B02G385300	29.4|protein.postranslational modification;30.6|signalling.MAP kinases;31.2|cell.division	LOC_Os05g46760	STE_MEKK_ste11_MAP3K.19 - STE kinases include homologs to sterile 7	AT2G32510	mitogen-activated protein kinase kinase kinase 17
TraesCS3D02G256600	29.4|protein.postranslational modification;30.6|signalling.MAP kinases;31.2|cell.division	LOC_Os01g50370	STE_MEKK_ste11_MAP3K.4 - STE kinases include homologs to sterile 7	AT4G26890	mitogen-activated protein kinase kinase kinase 16
TraesCS6A02G143600	29.5.1|protein.degradation.subtilases	LOC_Os01g64850	OsSub10 - Putative Subtilisin homologue	AT2G05920	Subtilase family protein
TraesCS6D02G019200	29.5.11.3|protein.degradation.ubiquitin.E2	LOC_Os08g28680	ubiquitin-conjugating enzyme	AT4G36800	NEDD8-conjugating enzyme Ubc12
TraesCS1A02G029800	29.5.11.4.2|protein.degradation.ubiquitin.E3.RING	LOC_Os05g01940	zinc finger	AT3G46620	zinc finger (C3HC4-type RING finger) family protein
TraesCS2A02G514400	29.5.11.4.2|protein.degradation.ubiquitin.E3.RING	LOC_Os04g55510	zinc finger	AT4G34040	E3 ubiquitin-protein ligase MBR2
TraesCS3A02G131500	29.5.11.4.2|protein.degradation.ubiquitin.E3.RING	LOC_Os01g11460	zinc finger	AT5G58580	RING-H2 finger protein ATL63
TraesCS5B02G245800	29.5.11.4.2|protein.degradation.ubiquitin.E3.RING	LOC_Os09g29310	zinc finger	AT3G05200	E3 ubiquitin-protein ligase ATL6
TraesCS6A02G261400	29.5.11.4.2|protein.degradation.ubiquitin.E3.RING	LOC_Os02g46100	RING-H2 finger protein	AT1G20823	RING-H2 finger protein ATL80
TraesCS6B02G413100	29.5.11.4.2|protein.degradation.ubiquitin.E3.RING	LOC_Os02g56280	zinc finger family protein	AT5G60710	Zinc finger (C3HC4-type RING finger) family protein
TraesCS7A02G372900	29.5.11.4.2|protein.degradation.ubiquitin.E3.RING	LOC_Os02g15020	zinc finger	AT4G17920	RING-H2 finger protein ATL29
TraesCS7B02G118900	29.5.11.4.2|protein.degradation.ubiquitin.E3.RING	LOC_Os06g16410	armadillo/beta-catenin repeat family protein	AT1G68940	Putative U-box domain-containing protein 42
TraesCS7B02G125400	29.5.11.4.2|protein.degradation.ubiquitin.E3.RING	LOC_Os06g19400	GRAM and C2 domains containing protein	AT1G03370	C2 and GRAM domain-containing protein At1g03370
TraesCS7B02G327800	29.5.11.4.2|protein.degradation.ubiquitin.E3.RING	LOC_Os06g48065	Zinc finger	AT5G05810	RING/U-box superfamily protein
TraesCS7D02G420000	29.5.11.4.2|protein.degradation.ubiquitin.E3.RING	LOC_Os06g48065	Zinc finger	AT5G05810	RING/U-box superfamily protein
TraesCS1B02G101200	29.5.11.4.3.2|protein.degradation.ubiquitin.E3.SCF.FBOX	LOC_Os07g02760	OsFBD13 - F-box and FBD domain containing protein	AT4G03220	Putative F-box/FBD/LRR-repeat protein At4g03220
TraesCS1B02G400400	29.5.11.4.3.2|protein.degradation.ubiquitin.E3.SCF.FBOX	LOC_Os11g37300	OsFBDUF53 - F-box and DUF domain containing protein	AT2G17030	F-box protein SKIP23
TraesCS2B02G517800	29.5.11.4.3.2|protein.degradation.ubiquitin.E3.SCF.FBOX	LOC_Os04g19800	F-box domain containing protein	AT4G13960	Putative F-box/LRR-repeat protein At4g13960
TraesCS2B02G518100	29.5.11.4.3.2|protein.degradation.ubiquitin.E3.SCF.FBOX	LOC_Os04g19800	F-box domain containing protein	AT5G38390	Putative F-box protein At5g38390
TraesCS5B02G252800	29.5.11.4.3.2|protein.degradation.ubiquitin.E3.SCF.FBOX	LOC_Os09g34200	OsFBX338 - F-box domain containing protein	AT3G23960	Putative F-box protein At3g23960
TraesCS7B02G225800	29.5.11.4.3.2|protein.degradation.ubiquitin.E3.SCF.FBOX	LOC_Os04g11790	OsFBX120 - F-box domain containing protein	AT5G49610	F-box protein At5g49610
TraesCS7D02G352400	29.5.11.4.3.2|protein.degradation.ubiquitin.E3.SCF.FBOX	LOC_Os06g39370	OsFBK16 - F-box domain and kelch repeat containing protein	AT1G80440	F-box/kelch-repeat protein At1g80440
TraesCS2A02G543300	29.5.11.4.5.2|protein.degradation.ubiquitin.E3.BTB/POZ Cullin3.BTB/POZ	LOC_Os08g13030	MBTB21 - Bric-a-Brac	AT5G19000	BTB/POZ and MATH domain-containing protein 1
TraesCS5A02G361900	29.5.11.4.5.2|protein.degradation.ubiquitin.E3.BTB/POZ Cullin3.BTB/POZ	LOC_Os04g53400	MBTB6 - Bric-a-Brac	AT3G06190	BTB/POZ and MATH domain-containing protein 2
TraesCS7D02G307800	29.5.11.4.5.2|protein.degradation.ubiquitin.E3.BTB/POZ Cullin3.BTB/POZ	LOC_Os08g03480	MBTB16 - Bric-a-Brac	AT2G39760	BTB/POZ and MATH domain-containing protein 3
TraesCS4B02G227200	29.5.11|protein.degradation.ubiquitin	LOC_Os03g13970	26S proteasome non-ATPase regulatory subunit 4	AT4G38630	26S proteasome non-ATPase regulatory subunit 4 homolog
TraesCS6A02G335800	29.5.2|protein.degradation.autophagy	LOC_Os06g10340	autophagy-related protein 12	AT3G13970	Ubiquitin-like protein ATG12B
TraesCS2D02G288100	29.5.3|protein.degradation.cysteine protease	LOC_Os04g32970	OTU-like cysteine protease family protein	AT3G02070	Cysteine proteinases superfamily protein
TraesCS1B02G099600	29.5.4|protein.degradation.aspartate protease	LOC_Os05g49200	aspartic proteinase oryzasin-1 precursor	AT1G11910	Aspartic proteinase A1
TraesCS2D02G223600	29.5.4|protein.degradation.aspartate protease	LOC_Os07g34940	aspartic proteinase nepenthesin-1 precursor	AT2G03200	Eukaryotic aspartyl protease family protein
TraesCS3B02G606400	29.5.4|protein.degradation.aspartate protease	LOC_Os12g39360	aspartic proteinase nepenthesin precursor	AT2G03200	Eukaryotic aspartyl protease family protein
TraesCS4D02G338400	29.5.4|protein.degradation.aspartate protease	LOC_Os06g11010	eukaryotic aspartyl protease domain containing protein	AT1G64830	Eukaryotic aspartyl protease family protein
TraesCS7B02G377400	29.5.4|protein.degradation.aspartate protease	LOC_Os12g39360	aspartic proteinase nepenthesin precursor	AT2G03200	Eukaryotic aspartyl protease family protein
TraesCSU02G155000	29.5.4|protein.degradation.aspartate protease	LOC_Os12g39360	aspartic proteinase nepenthesin precursor	AT2G03200	Eukaryotic aspartyl protease family protein
TraesCS1D02G260100	29.5.5|protein.degradation.serine protease	LOC_Os05g34460	OsDegp7 - Putative Deg protease homologue	AT5G36950	Protease Do-like 10%2C mitochondrial
TraesCS4A02G232800	29.5.5|protein.degradation.serine protease	LOC_Os12g12850	ATP-dependent Clp protease ATP-binding subunit clpA homolog	AT5G50920	Chaperone protein ClpC1%2C chloroplastic
TraesCS6B02G231000	29.5.5|protein.degradation.serine protease	LOC_Os02g35630	AAA family ATPase	AT1G33360	ATP-dependent Clp protease
TraesCS6D02G032900	29.5.5|protein.degradation.serine protease	LOC_Os11g24510	OsSCP56 - Putative Serine Carboxypeptidase homologue	AT5G09640	Serine carboxypeptidase-like 19
TraesCS1A02G315600	29.5|protein.degradation	LOC_Os05g41810	OsDegp8 - Putative Deg protease homologue	AT1G28320	Glyoxysomal processing protease%2C glyoxysomal
TraesCS1D02G172800	29.5|protein.degradation	LOC_Os03g27590	OsSCP18 - Putative Serine Carboxypeptidase homologue	AT2G27920	Serine carboxypeptidase-like 51
TraesCS4A02G342200	29.5|protein.degradation	LOC_Os03g62680	expressed protein	AT2G31870	Poly(ADP-ribose) glycohydrolase 1
TraesCS5A02G429300	29.5|protein.degradation	LOC_Os03g57840	peptidase M50	AT5G35220	Probable zinc metalloprotease EGY1%2C chloroplastic
TraesCS6D02G340600	29.5|protein.degradation	LOC_Os02g54960	carboxyl-terminal proteinase	AT1G55360	Protein of Unknown Function (DUF239)
TraesCS7A02G480600	29.5|protein.degradation;29.5.4|protein.degradation.aspartate protease	LOC_Os01g56930	eukaryotic aspartyl protease domain containing protein	AT5G22850	Eukaryotic aspartyl protease family protein
TraesCS5B02G182500	3.5|minor CHO metabolism.others	LOC_Os09g15820	aldose 1-epimerase	AT5G66530	Galactose mutarotase-like superfamily protein
TraesCS6A02G102300	30.1|signalling.in sugar and nutrient physiology	LOC_Os02g04330	5-AMP-activated protein kinase beta-1 subunit-related	AT5G39790	5'-AMP-activated protein kinase-related
TraesCS6B02G347100	30.1|signalling.in sugar and nutrient physiology	LOC_Os02g52040	phosphate-induced protein 1 conserved region domain containing protein	AT1G35140	Protein EXORDIUM-like 1
TraesCS1B02G298700	30.11|signalling.light	LOC_Os03g52880	BTBN9 - Bric-a-Brac	AT5G66560	BTB/POZ domain-containing protein At5g66560
TraesCS3A02G317300	30.11|signalling.light	LOC_Os01g57230	BTBN1 - Bric-a-Brac	AT5G03250	BTB/POZ domain-containing protein At5g03250
TraesCS3D02G381300	30.2.11|signalling.receptor kinases.leucine rich repeat XI	LOC_Os01g65650	receptor-like protein kinase HAIKU2 precursor	AT1G72180	Leucine-rich receptor-like protein kinase family protein
TraesCS7B02G251500	30.2.11|signalling.receptor kinases.leucine rich repeat XI	LOC_Os02g13410	leucine-rich repeat family protein	AT5G25930	Protein kinase family protein with leucine-rich repeat domain
TraesCS2A02G068400	30.2.11|signalling.receptor kinases.leucine rich repeat XI;30.2.12|signalling.receptor kinases.leucine rich repeat XII;30.2.13|signalling.receptor kinases.leucine rich repeat XIII;30.2.7|signalling.receptor kinases.leucine rich repeat VII	LOC_Os06g38650	receptor-like protein kinase precursor	AT5G56040	Leucine-rich receptor-like protein kinase family protein
TraesCS1A02G006300	30.2.12|signalling.receptor kinases.leucine rich repeat XII	LOC_Os10g33040	receptor-like protein kinase precursor	AT1G35710	Probable leucine-rich repeat receptor-like protein kinase At1g35710
TraesCS2D02G010900	30.2.12|signalling.receptor kinases.leucine rich repeat XII	LOC_Os02g34790	receptor-like protein kinase 5 precursor	AT1G35710	Probable leucine-rich repeat receptor-like protein kinase At1g35710
TraesCS5B02G032400	30.2.12|signalling.receptor kinases.leucine rich repeat XII	LOC_Os11g29790	receptor kinase	AT3G47110	Putative receptor-like protein kinase At3g47110
TraesCS2D02G003900	30.2.17|signalling.receptor kinases.DUF 26	LOC_Os10g04720	TKL_IRAK_DUF26-la.5 - DUF26 kinases have homology to DUF26 containing loci	AT4G23180	Cysteine-rich receptor-like protein kinase 10
TraesCS2A02G371600	30.2.19|signalling.receptor kinases.legume-lectin;30.2.99|signalling.receptor kinases.misc	LOC_Os07g03930	lectin-like receptor kinase	AT2G37710	L-type lectin-domain containing receptor kinase IV.1
TraesCS2D02G367900	30.2.19|signalling.receptor kinases.legume-lectin;30.2.99|signalling.receptor kinases.misc	LOC_Os07g03930	lectin-like receptor kinase	AT2G37710	L-type lectin-domain containing receptor kinase IV.1
TraesCS2D02G597700	30.2.25|signalling.receptor kinases.wall associated kinase	LOC_Os03g62430	OsWAK28 - OsWAK receptor-like protein kinase	AT1G21250	Wall-associated receptor kinase 1
TraesCS4B02G047100	30.2.3|signalling.receptor kinases.leucine rich repeat III	LOC_Os03g50450	inactive receptor kinase At2g26730 precursor	AT1G48480	Probable inactive receptor kinase At1g48480
TraesCS6D02G275300	30.2.6|signalling.receptor kinases.leucine rich repeat VI	LOC_Os04g58700	expressed protein	AT1G63430	Probable LRR receptor-like serine/threonine-protein kinase At1g63430
TraesCS3A02G495400	30.2.7|signalling.receptor kinases.leucine rich repeat VII	LOC_Os01g72700	expressed protein	AT3G28040	Probably inactive leucine-rich repeat receptor-like protein kinase At3g28040
TraesCS1A02G304200	30.2.8.1|signalling.receptor kinases.leucine rich repeat VIII.VIII-1	LOC_Os12g10740	leucine-rich repeat family protein	AT1G79620	Leucine-rich repeat protein kinase family protein
TraesCS4B02G214600	30.2.8.2|signalling.receptor kinases.leucine rich repeat VIII.VIII-2	LOC_Os03g15770	tyrosine protein kinase domain containing protein	AT3G09010	Protein kinase superfamily protein
TraesCS1A02G308700	30.3|signalling.calcium	LOC_Os05g41200	OsCML9 - Calmodulin-related calcium sensor protein	AT3G43810	Calmodulin-7
TraesCS3B02G276000	30.3|signalling.calcium	LOC_Os01g51840	IQ calmodulin-binding motif family protein	AT1G74690	Protein IQ-DOMAIN 31
TraesCS5D02G102100	30.3|signalling.calcium	LOC_Os12g36920	calmodulin binding protein	AT4G25800	Calmodulin-binding protein 60 D
TraesCS2D02G382300	30.3|signalling.calcium;33.99|development.unspecified	LOC_Os04g43200	caleosin related protein	AT2G33380	Probable peroxygenase 3
TraesCS5D02G142900	30.3|signalling.calcium;34.21|transport.calcium	LOC_Os12g04220	calcium-transporting ATPase	AT2G41560	Calcium-transporting ATPase 4%2C plasma membrane-type
TraesCS1A02G358000	30.5|signalling.G-proteins	LOC_Os05g46000	ras-related protein	AT4G09720	Ras-related protein RABG3a
TraesCS1B02G295600	30.5|signalling.G-proteins	LOC_Os05g38630	ras-related protein	AT3G46060	Ras-related protein RABE1c
TraesCS3A02G363600	30.5|signalling.G-proteins	LOC_Os01g62890	prenylated rab acceptor	AT5G02040	PRA1 family protein A1
TraesCS4D02G194600	30.5|signalling.G-proteins	LOC_Os03g18180	ranBP1 domain containing protein	AT5G58590	Ran-binding protein 1 homolog c
TraesCS6A02G378200	30.5|signalling.G-proteins	LOC_Os02g56570	TBC domain containing protein	AT4G27100	Ypt/Rab-GAP domain of gyp1p superfamily protein
TraesCS7D02G476600	30.5|signalling.G-proteins;31.1|cell.organisation	LOC_Os06g45080	rabGAP/TBC domain-containing protein	AT4G29950	Ypt/Rab-GAP domain of gyp1p superfamily protein
TraesCS4B02G227300	31.1.1.1.2|cell.organisation.cytoskeleton.actin.actin depolymerizing factors	LOC_Os03g13950	actin-depolymerizing factor	AT2G16700	Actin-depolymerizing factor 5
TraesCS7B02G158100	31.1.1.2.6|cell.organisation.cytoskeleton.mikrotubuli.MAP65	LOC_Os08g41890	microtubule associated protein	AT1G27920	65-kDa microtubule-associated protein 8
TraesCS4A02G065700	31.1.1.2|cell.organisation.cytoskeleton.mikrotubuli	LOC_Os03g11970	tubulin/FtsZ domain containing protein	AT1G64740	Tubulin alpha-1 chain
TraesCS4B02G243100	31.1.1.2|cell.organisation.cytoskeleton.mikrotubuli	LOC_Os03g11970	tubulin/FtsZ domain containing protein	AT1G64740	Tubulin alpha-1 chain
TraesCS1D02G014200	31.1|cell.organisation	LOC_Os12g43940	ankyrin repeat domain-containing protein	AT3G04710	ankyrin repeat family protein
TraesCS7A02G217500	31.1|cell.organisation	LOC_Os06g19010	cadmium tolerance factor	AT4G11000	Ankyrin repeat family protein
TraesCS7A02G343700	31.2.5|cell.division.plastid	LOC_Os06g30930	expressed protein	AT5G53280	Plastid division protein PDV1
TraesCS3D02G533000	31.2|cell.division;31.3|cell.cycle	LOC_Os01g74146	WD repeat-containing protein	AT5G13840	Protein FIZZY-RELATED 3
TraesCS4B02G067200	31.4|cell.vesicle transport	LOC_Os03g52650	syntaxin-related protein	AT1G08560	Syntaxin-related protein KNOLLE
TraesCS5A02G413000	31.4|cell.vesicle transport	LOC_Os02g17350	VHS and GAT domain containing protein	AT4G32760	ENTH/VHS/GAT family protein
TraesCS7A02G333000	31.4|cell.vesicle transport	LOC_Os01g69230	exo70 exocyst complex subunit domain containing protein	AT5G50380	exocyst subunit exo70 family protein F1
TraesCS7A02G541100	31.4|cell.vesicle transport	LOC_Os02g11830	coatomer subunit beta	AT1G79990	Coatomer subunit beta'-1
TraesCS3D02G033200	33.1|development.storage proteins	LOC_Os08g37180	patatin	AT2G26560	Patatin-like protein 2
TraesCS7A02G260500	33.3|development.squamosa promoter binding like (SPL)	LOC_Os08g41940	OsSPL16 - SBP-box gene family member	AT5G50570	Squamosa promoter-binding-like protein 13A
TraesCS7B02G115200	33.3|development.squamosa promoter binding like (SPL)	LOC_Os01g18850	OsSPL1 - SBP-box gene family member	AT2G47070	Squamosa promoter-binding-like protein 1
TraesCS2D02G455200	33.99|development.unspecified	LOC_Os04g49620	DUF581 domain containing protein	AT4G17670	Protein of unknown function (DUF581)
TraesCS3A02G346400	33.99|development.unspecified	LOC_Os01g61010	nodulin	AT2G30300	Major facilitator superfamily protein
TraesCS6A02G329800	33.99|development.unspecified	LOC_Os02g52930	integral membrane protein DUF6 containing protein	AT1G44800	WAT1-related protein At1g44800
TraesCS6B02G239100	33.99|development.unspecified	LOC_Os02g38250	EMB1745	AT1G13120	Protein GLE1
TraesCS7D02G531400	33.99|development.unspecified	LOC_Os06g50930	rhodanese-like domain containing protein	AT4G35770	Rhodanese-like domain-containing protein 15%2C chloroplastic
TraesCS5B02G245000	34.10|transport.nucleotides	LOC_Os09g29210	purine permease	AT1G28230	Purine permease 1
TraesCS1A02G297500	34.12|transport.metal	LOC_Os05g39560	metal cation transporter	AT1G05300	Zinc transporter 5
TraesCS4B02G278600	34.12|transport.metal	LOC_Os05g39540	metal cation transporter	AT3G12750	Zinc transporter 1
TraesCS2A02G309100	34.13|transport.peptides and oligopeptides	LOC_Os04g36040	peptide transporter PTR2	AT1G59740	Protein NRT1/ PTR FAMILY 4.3
TraesCS2B02G326200	34.13|transport.peptides and oligopeptides	LOC_Os04g36040	peptide transporter PTR2	AT1G59740	Protein NRT1/ PTR FAMILY 4.3
TraesCS3A02G383300	34.13|transport.peptides and oligopeptides	LOC_Os01g65200	proton-dependent oligopeptide transport	AT1G22540	Protein NRT1/ PTR FAMILY 5.10
TraesCS3D02G056700	34.13|transport.peptides and oligopeptides	LOC_Os03g51050	peptide transporter PTR2	AT5G01180	Protein NRT1/ PTR FAMILY 8.2
TraesCS7A02G413200	34.13|transport.peptides and oligopeptides;34.3|transport.amino acids	LOC_Os06g49220	peptide transporter	AT2G02040	Protein NRT1/ PTR FAMILY 8.3
TraesCS2D02G523100	34.16|transport.ABC transporters and multidrug resistance systems	LOC_Os04g38570	multidrug resistance protein	AT3G28860	ABC transporter B family member 19
TraesCS4B02G088500	34.16|transport.ABC transporters and multidrug resistance systems	LOC_Os12g37580	ABC transporter	AT3G59140	ABC transporter C family member 10
TraesCS4D02G085800	34.16|transport.ABC transporters and multidrug resistance systems	LOC_Os12g37580	ABC transporter	AT3G59140	ABC transporter C family member 10
TraesCS5A02G078500	34.16|transport.ABC transporters and multidrug resistance systems	LOC_Os05g02890	white-brown complex homolog protein 16	AT5G13580	ABC transporter G family member 6
TraesCS7A02G085800	34.16|transport.ABC transporters and multidrug resistance systems	LOC_Os12g32820	pleiotropic drug resistance protein 3	AT2G37280	ABC transporter G family member 33
TraesCS2D02G063900	34.19.1|transport.Major Intrinsic Proteins.PIP	LOC_Os04g16450	aquaporin protein	AT2G16850	Probable aquaporin PIP2-8
TraesCS4A02G410800	34.19.2|transport.Major Intrinsic Proteins.TIP	LOC_Os03g05290	aquaporin protein	AT2G36830	Aquaporin TIP1-1
TraesCS2B02G218700	34.2|transport.sugars	LOC_Os07g39350	transporter family protein	AT3G18830	Polyol transporter 5
TraesCS4D02G202200	34.21|transport.calcium	LOC_Os03g17310	calcium-transporting ATPase	AT1G07670	Calcium-transporting ATPase 4%2C endoplasmic reticulum-type
TraesCS6D02G331700	34.22|transport.cyclic nucleotide or calcium regulated channels	LOC_Os12g06570	cyclic nucleotide-gated ion channel	AT5G53130	Cyclic nucleotide-gated ion channel 1
TraesCS3B02G449100	34.3|transport.amino acids	LOC_Os01g68050	transmembrane amino acid transporter protein	AT2G39890	Proline transporter 1
TraesCS5A02G113300	34.3|transport.amino acids	LOC_Os12g08090	amino acid transporter	AT5G09220	Amino acid permease 2
TraesCS1B02G147400	34.9|transport.metabolite transporters at the mitochondrial membrane	LOC_Os05g13320	C4-dicarboxylate transporter/malic acid transport protein	AT5G24030	S-type anion channel SLAH3
TraesCS5D02G082400	34.99|transport.misc	LOC_Os12g39420	nucleobase-ascorbate transporter	AT2G26510	Nucleobase-ascorbate transporter 3
TraesCS7A02G500700	34.99|transport.misc	LOC_Os10g20450	MATE efflux family protein	AT5G52450	MATE efflux family protein
TraesCS2B02G065300	35.1.12|not assigned.no ontology.pumilio/Puf RNA-binding domain-containing protein	LOC_Os04g12480	pumilio-family RNA binding repeat containing protein	AT2G29190	Pumilio homolog 2
TraesCS1D02G268800	35.1.19|not assigned.no ontology.C2 domain-containing protein	LOC_Os05g35480	anthranilate phosphoribosyltransferase	AT5G48060	C2 calcium/lipid-binding plant phosphoribosyltransferase family protein
TraesCS5A02G174100	35.1.19|not assigned.no ontology.C2 domain-containing protein	LOC_Os07g30020	anthranilate phosphoribosyltransferase	AT1G22610	C2 calcium/lipid-binding plant phosphoribosyltransferase family protein
TraesCS6D02G398300	35.1.19|not assigned.no ontology.C2 domain-containing protein	LOC_Os02g58230	C2 domain containing protein	AT1G50260	N-terminal-transmembrane-C2 domain type 5.1
TraesCS7A02G421900	35.1.21|not assigned.no ontology.epsin N-terminal homology (ENTH) domain-containing protein	LOC_Os06g48630	ANTH/ENTH domain containing protein	AT5G57200	Putative clathrin assembly protein At5g57200
TraesCS5B02G506300	35.1.27|not assigned.no ontology.tetratricopeptide repeat (TPR)	LOC_Os07g03070	tetratricopeptide repeat containing protein	AT4G37210	Tetratricopeptide repeat (TPR)-like superfamily protein
TraesCS6A02G013900	35.1.27|not assigned.no ontology.tetratricopeptide repeat (TPR)	LOC_Os07g06710	tetratricopeptide repeat	AT5G21990	Outer envelope protein 61
TraesCS2D02G193100	35.1.5|not assigned.no ontology.pentatricopeptide (PPR) repeat-containing protein	LOC_Os07g40120	pentatricopeptide	AT5G02860	Pentatricopeptide repeat-containing protein At5g02860
TraesCS3B02G371000	35.1.5|not assigned.no ontology.pentatricopeptide (PPR) repeat-containing protein	LOC_Os01g60000	pentatricopeptide	AT2G22410	Pentatricopeptide repeat-containing protein At2g22410%2C mitochondrial
TraesCS3D02G207500	35.1.5|not assigned.no ontology.pentatricopeptide (PPR) repeat-containing protein	LOC_Os01g37870	PPR repeat domain containing protein	AT1G10910	Pentatricopeptide repeat-containing protein At1g10910%2C chloroplastic
TraesCS6A02G298200	35.1.5|not assigned.no ontology.pentatricopeptide (PPR) repeat-containing protein	LOC_Os02g50280	pentatricopeptide	AT1G15510	Pentatricopeptide repeat-containing protein At1g15510%2C chloroplastic
TraesCS7A02G074100	35.1.5|not assigned.no ontology.pentatricopeptide (PPR) repeat-containing protein	LOC_Os06g02120	PPR repeat domain containing protein	AT5G27270	Pentatricopeptide repeat-containing protein At5g27270
TraesCS5A02G359300	35.1.9|not assigned.no ontology.BTB/POZ domain-containing protein	LOC_Os02g16000	E1-BTB1 - Bric-a-Brac	AT2G46260	BTB/POZ domain-containing protein At2g46260
TraesCS1A02G262800	35.1|not assigned.no ontology	LOC_Os05g34680	expressed protein	AT1G57765	unknown protein%3B FUNCTIONS IN: molecular_function unknown%3B INVOLVED IN: biological_process unknown%3B LOCATED IN: endomembrane system%3B BEST Arabidopsis thaliana protein match is: unknown protein (TAIR:AT1G09645.1)%3B Has 68 Blast hits to 68 proteins in /.../cies: Archae - 0%3B Bacteria - 0%3B Metazoa - 0%3B Fungi - 0%3B Plants - 68%3B Viruses - 0%3B Other Eukaryotes - 0 (source: NCBI BLink).
TraesCS1D02G001600	35.1|not assigned.no ontology	LOC_Os08g02230	FAD-binding and arabino-lactone oxidase domains containing protein	AT2G46750	L-gulonolactone oxidase 2
TraesCS2B02G500000	35.1|not assigned.no ontology	LOC_Os04g53650	harpin-induced protein 1 domain containing protein	AT1G61760	Late embryogenesis abundant (LEA) hydroxyproline-rich glycoprotein family
TraesCS2D02G476300	35.1|not assigned.no ontology	LOC_Os04g53650	harpin-induced protein 1 domain containing protein	AT1G61760	Late embryogenesis abundant (LEA) hydroxyproline-rich glycoprotein family
TraesCS3A02G119500	35.1|not assigned.no ontology	LOC_Os01g08380	transferase family protein	AT3G62160	HXXXD-type acyl-transferase family protein
TraesCS3A02G177400	35.1|not assigned.no ontology	LOC_Os10g26400	uncharacterized oxidoreductase	AT4G09670	Uncharacterized oxidoreductase At4g09670
TraesCS3A02G224200	35.1|not assigned.no ontology	LOC_Os01g43330	extra-large G-protein-related	AT2G46380	Protein of unknown function (DUF3133)
TraesCS3A02G286700	35.1|not assigned.no ontology	LOC_Os01g52400	bacterial transferase hexapeptide domain containing protein	AT4G29540	Probable acyl-
TraesCS3B02G556400	35.1|not assigned.no ontology	LOC_Os02g03210	FAD-binding and arabino-lactone oxidase domains containing protein	AT2G46760	Probable L-gulonolactone oxidase 6
TraesCS3D02G175000	35.1|not assigned.no ontology	LOC_Os01g14540	STIGL1 - Stigma-specific Stig1 family protein precursor	AT1G50650	Stigma-specific STIG1-like protein 4
TraesCS4B02G122700	35.1|not assigned.no ontology	LOC_Os11g31950	expressed protein	AT3G48860	Coiled-coil domain-containing protein SCD2
TraesCS4B02G213200	35.1|not assigned.no ontology	LOC_Os03g15900	SH3 domain containing protein	AT2G07360	SH3 domain-containing protein
TraesCS5D02G152200	35.1|not assigned.no ontology	LOC_Os12g03540	WD domain	AT3G56900	Aladin
TraesCS5D02G177600	35.1|not assigned.no ontology	LOC_Os09g10710	R-interacting factor 1	AT5G13020	Protein EMSY-LIKE 3
TraesCS5D02G418800	35.1|not assigned.no ontology	LOC_Os03g56410	expressed protein	AT3G50845	Protein of unknown function (DUF59)
TraesCS6B02G249300	35.1|not assigned.no ontology	LOC_Os02g39830	enhancer of rudimentary protein	AT5G10810	Enhancer of rudimentary homolog
TraesCS7A02G504500	35.1|not assigned.no ontology	LOC_Os02g58460	beta-catenin-like protein 1	AT3G02710	ARM repeat superfamily protein
TraesCS1A02G050600	35.2|not assigned.unknown	LOC_Os02g41904	DEF7 - Defensin and Defensin-like DEFL family	AT2G02120	Defensin-like protein 4
TraesCS1A02G051700	35.2|not assigned.unknown
TraesCS1A02G077100	35.2|not assigned.unknown
TraesCS1A02G157400	35.2|not assigned.unknown
TraesCS1A02G373400	35.2|not assigned.unknown	LOC_Os02g26794	expressed protein
TraesCS1B02G037700	35.2|not assigned.unknown	LOC_Os05g01994	rab5-interacting protein like	AT5G59410	Rab5-interacting family protein
TraesCS1B02G169800	35.2|not assigned.unknown	LOC_Os10g33440	NB-ARC domain containing protein
TraesCS1B02G257600	35.2|not assigned.unknown	LOC_Os03g52960	expressed protein
TraesCS1B02G353500	35.2|not assigned.unknown	LOC_Os05g44390	peptidyl-tRNA hydrolase	AT4G32900	Peptidyl-tRNA hydrolase II (PTH2) family protein
TraesCS1B02G382900	35.2|not assigned.unknown	LOC_Os11g29680	expressed protein	AT4G24910	Protein of unknown function (DUF579)
TraesCS1B02G396500	35.2|not assigned.unknown	LOC_Os05g44580	expressed protein
TraesCS1B02G429200	35.2|not assigned.unknown	LOC_Os05g49060	uncharacterized protein ycf23
TraesCS1B02G442900	35.2|not assigned.unknown	LOC_Os09g15560	OsFBX314 - F-box domain containing protein
TraesCS1B02G473800	35.2|not assigned.unknown
TraesCS1D02G028300	35.2|not assigned.unknown	LOC_Os12g36240	inhibitor I family protein	AT2G38870	Serine protease inhibitor%2C potato inhibitor I-type family protein
TraesCS1D02G087200	35.2|not assigned.unknown	LOC_Os07g18560	OsFBLD6 - F-box
TraesCS1D02G112200	35.2|not assigned.unknown
TraesCS1D02G188800	35.2|not assigned.unknown	LOC_Os10g38020	expressed protein
TraesCS1D02G229800	35.2|not assigned.unknown
TraesCS1D02G254300	35.2|not assigned.unknown	LOC_Os03g06840	GRF zinc finger family protein
TraesCS1D02G303100	35.2|not assigned.unknown	LOC_Os05g40630	DUF567 domain containing protein	AT2G38640	Protein LURP-one-related 8
TraesCS1D02G370900	35.2|not assigned.unknown	LOC_Os11g29680	expressed protein	AT4G24910	Protein of unknown function (DUF579)
TraesCS2A02G018900	35.2|not assigned.unknown	LOC_Os07g02624	expressed protein	AT3G14460	Putative disease resistance protein At3g14460
TraesCS2A02G019000	35.2|not assigned.unknown	LOC_Os07g02630	expressed protein	AT3G14460	Putative disease resistance protein At3g14460
TraesCS2A02G020400	35.2|not assigned.unknown	LOC_Os07g02624	expressed protein	AT3G14460	Putative disease resistance protein At3g14460
TraesCS2A02G092300	35.2|not assigned.unknown	LOC_Os05g04390	expressed protein
TraesCS2A02G117700	35.2|not assigned.unknown
TraesCS2A02G202100	35.2|not assigned.unknown	LOC_Os07g37850	expressed protein	AT2G20870	Putative cell wall protein
TraesCS2A02G280800	35.2|not assigned.unknown	LOC_Os04g31110	expressed protein	AT3G27210	Uncharacterized protein At3g27210
TraesCS2A02G349300	35.2|not assigned.unknown	LOC_Os04g41500	expressed protein	AT2G43320	S-adenosyl-L-methionine-dependent methyltransferases superfamily protein
TraesCS2A02G359600	35.2|not assigned.unknown	LOC_Os12g05080	PMR5	AT3G06080	Protein trichome birefringence-like 10
TraesCS2A02G367100	35.2|not assigned.unknown	LOC_Os04g43164	expressed protein	AT4G13330	S-adenosyl-L-methionine-dependent methyltransferases superfamily protein
TraesCS2A02G373900	35.2|not assigned.unknown	LOC_Os04g44640	ulp1 protease family	AT5G37010	unknown protein%3B FUNCTIONS IN: molecular_function unknown%3B INVOLVED IN: N-terminal protein myristoylation%3B EXPRESSED IN: 22 plant structures%3B EXPRESSED DURING: 13 growth stages%3B BEST Arabidopsis thaliana protein match is: unknown protein (TAIR:AT1G6 /.../)%3B Has 6746 Blast hits to 5259 proteins in 486 species: Archae - 7%3B Bacteria - 485%3B Metazoa - 3508%3B Fungi - 577%3B Plants - 37…
TraesCS2A02G448100	35.2|not assigned.unknown	LOC_Os04g50184	expressed protein
TraesCS2A02G499600	35.2|not assigned.unknown	LOC_Os07g05870	expressed protein	AT1G30130	unknown protein%3B FUNCTIONS IN: molecular_function unknown%3B INVOLVED IN: biological_process unknown%3B LOCATED IN: endomembrane system%3B EXPRESSED IN: 23 plant structures%3B EXPRESSED DURING: 13 growth stages%3B CONTAINS InterPro DOMAIN/s: Protein of unknow /.../tion DUF1365 (InterPro:IPR010775)%3B Has 1789 Blast hits to 1789 proteins in 449 species: Archae - 0%3B Bacteria - 824%3B Metazoa - …
TraesCS2A02G537800	35.2|not assigned.unknown
TraesCS2B02G079900	35.2|not assigned.unknown	LOC_Os04g15690	DSBA-like thioredoxin domain containing protein	AT1G76020	Thioredoxin superfamily protein
TraesCS2B02G176800	35.2|not assigned.unknown
TraesCS2B02G217900	35.2|not assigned.unknown	LOC_Os03g25640	OsFBX91 - F-box domain containing protein	AT3G17270	F-box family protein
TraesCS2B02G293100	35.2|not assigned.unknown	LOC_Os04g28390	expressed protein
TraesCS2B02G515300	35.2|not assigned.unknown
TraesCS2B02G527700	35.2|not assigned.unknown	LOC_Os07g05870	expressed protein	AT1G30130	unknown protein%3B FUNCTIONS IN: molecular_function unknown%3B INVOLVED IN: biological_process unknown%3B LOCATED IN: endomembrane system%3B EXPRESSED IN: 23 plant structures%3B EXPRESSED DURING: 13 growth stages%3B CONTAINS InterPro DOMAIN/s: Protein of unknow /.../tion DUF1365 (InterPro:IPR010775)%3B Has 1789 Blast hits to 1789 proteins in 449 species: Archae - 0%3B Bacteria - 824%3B Metazoa - …
TraesCS2B02G561900	35.2|not assigned.unknown	LOC_Os04g54230	wound induced protein
TraesCS2B02G587700	35.2|not assigned.unknown	LOC_Os05g44792	expressed protein
TraesCS2D02G036300	35.2|not assigned.unknown	LOC_Os04g01540	expressed protein	AT1G62780	unknown protein%3B FUNCTIONS IN: molecular_function unknown%3B INVOLVED IN: biological_process unknown%3B LOCATED IN: chloroplast%2C chloroplast stroma%3B EXPRESSED IN: 22 plant structures%3B EXPRESSED DURING: 14 growth stages%3B Has 94 Blast hits to 94 proteins /.../species: Archae - 6%3B Bacteria - 10%3B Metazoa - 21%3B Fungi - 2%3B Plants - 48%3B Viruses - 0%3B Other Eukaryotes - 7 (source: NC…
TraesCS2D02G087200	35.2|not assigned.unknown			ATCG00590	electron carriers
TraesCS2D02G125400	35.2|not assigned.unknown
TraesCS2D02G163400	35.2|not assigned.unknown	LOC_Os11g32360	expressed protein
TraesCS2D02G186700	35.2|not assigned.unknown	LOC_Os07g40890	igA FC receptor precursor
TraesCS2D02G208000	35.2|not assigned.unknown	LOC_Os07g38080	homeodomain-like	AT2G47820	unknown protein%3B BEST Arabidopsis thaliana protein match is: unknown protein (TAIR:AT1G09040.1)%3B Has 628 Blast hits to 543 proteins in 149 species: Archae - 0%3B Bacteria - 106%3B Metazoa - 145%3B Fungi - 69%3B Plants - 97%3B Viruses - 10%3B Other Eukaryotes - /.../ource: NCBI BLink).
TraesCS2D02G258200	35.2|not assigned.unknown	LOC_Os07g03100	OsFBX212 - F-box domain containing protein
TraesCS2D02G270200	35.2|not assigned.unknown	LOC_Os01g63610	retrotransposon protein
TraesCS2D02G289500	35.2|not assigned.unknown	LOC_Os04g33280	expressed protein	AT5G47860	Protein of unknown function (DUF1350)
TraesCS2D02G305600	35.2|not assigned.unknown	LOC_Os04g35760	expressed protein	AT1G77122	Uncharacterised protein family UPF0090
TraesCS2D02G370500	35.2|not assigned.unknown	LOC_Os04g44600	CRP1 - Cysteine-rich family protein precursor
TraesCS2D02G379900	35.2|not assigned.unknown	LOC_Os01g51510	expressed protein
TraesCS2D02G390900	35.2|not assigned.unknown	LOC_Os04g46170	ubiquitin carboxyl-terminal hydrolase	AT3G58520	Ubiquitin carboxyl-terminal hydrolase family protein
TraesCS2D02G467200	35.2|not assigned.unknown
TraesCS2D02G482500	35.2|not assigned.unknown	LOC_Os04g03860	expressed protein	AT1G15780	Mediator of RNA polymerase II transcription subunit 15a
TraesCS2D02G488000	35.2|not assigned.unknown
TraesCS2D02G499700	35.2|not assigned.unknown	LOC_Os07g05870	expressed protein	AT1G30130	unknown protein%3B FUNCTIONS IN: molecular_function unknown%3B INVOLVED IN: biological_process unknown%3B LOCATED IN: endomembrane system%3B EXPRESSED IN: 23 plant structures%3B EXPRESSED DURING: 13 growth stages%3B CONTAINS InterPro DOMAIN/s: Protein of unknow /.../tion DUF1365 (InterPro:IPR010775)%3B Has 1789 Blast hits to 1789 proteins in 449 species: Archae - 0%3B Bacteria - 824%3B Metazoa - …
TraesCS2D02G505800	35.2|not assigned.unknown	LOC_Os02g36690	expressed protein
TraesCS2D02G530100	35.2|not assigned.unknown	LOC_Os04g54380	aluminum resistance protein
TraesCS2D02G537300	35.2|not assigned.unknown
TraesCS2D02G562300	35.2|not assigned.unknown	LOC_Os02g47150	DNA topoisomerase 2	AT3G23890	DNA topoisomerase 2
TraesCS2D02G581800	35.2|not assigned.unknown	LOC_Os11g32670	GRF zinc finger family protein
TraesCS3A02G058900	35.2|not assigned.unknown	LOC_Os01g05350	expressed protein
TraesCS3A02G059000	35.2|not assigned.unknown
TraesCS3A02G131300	35.2|not assigned.unknown
TraesCS3A02G209900	35.2|not assigned.unknown	LOC_Os01g40280	integral membrane protein	AT5G35460	unknown protein%3B CONTAINS InterPro DOMAIN/s: Protein of unknown function DUF2838 (InterPro:IPR021261)%3B Has 1807 Blast hits to 1807 proteins in 277 species: Archae - 0%3B Bacteria - 0%3B Metazoa - 736%3B Fungi - 347%3B Plants - 385%3B Viruses - 0%3B Other Eukary /.../ 339 (source: NCBI BLink).
TraesCS3A02G427300	35.2|not assigned.unknown	LOC_Os01g69190	regulatory protein	AT2G02061	Nucleotide-diphospho-sugar transferase family protein
TraesCS3A02G472900	35.2|not assigned.unknown
TraesCS3B02G006300	35.2|not assigned.unknown	LOC_Os01g02150	sulfated surface glycoprotein 185 precursor
TraesCS3B02G012100	35.2|not assigned.unknown	LOC_Os01g02150	sulfated surface glycoprotein 185 precursor
TraesCS3B02G078000	35.2|not assigned.unknown	LOC_Os10g34614	csAtPR5
TraesCS3B02G148000	35.2|not assigned.unknown	LOC_Os01g07890	expressed protein	AT1G15400	Uncharacterized protein At1g15400
TraesCS3B02G166800	35.2|not assigned.unknown	LOC_Os01g11220	hydrolase	AT5G46220	Protein of unknown function (DUF616)
TraesCS3B02G286000	35.2|not assigned.unknown	LOC_Os05g04390	expressed protein
TraesCS3B02G290400	35.2|not assigned.unknown	LOC_Os01g50120	expressed protein	AT1G06510	unknown protein%3B FUNCTIONS IN: molecular_function unknown%3B INVOLVED IN: biological_process unknown%3B LOCATED IN: chloroplast%3B EXPRESSED IN: 21 plant structures%3B EXPRESSED DURING: 13 growth stages%3B Has 376 Blast hits to 369 proteins in 152 species: Ar /.../ 5%3B Bacteria - 113%3B Metazoa - 105%3B Fungi - 46%3B Plants - 27%3B Viruses - 2%3B Other Eukaryotes - 78 (source: NCBI BLink).
TraesCS3B02G297700	35.2|not assigned.unknown	LOC_Os01g49210	expressed protein	AT3G03280	unknown protein%3B FUNCTIONS IN: molecular_function unknown%3B INVOLVED IN: N-terminal protein myristoylation%3B LOCATED IN: cellular_component unknown%3B BEST Arabidopsis thaliana protein match is: unknown protein (TAIR:AT5G17350.1)%3B Has 137 Blast hits to /.../oteins in 11 species: Archae - 0%3B Bacteria - 0%3B Metazoa - 0%3B Fungi - 0%3B Plants - 137%3B Viruses - 0%3B Other Eukaryotes - 0 (so…
TraesCS3B02G311700	35.2|not assigned.unknown	LOC_Os01g53710	dual specificity protein phosphatase	AT2G35680	Putative dual specificity protein phosphatase DSP8
TraesCS3B02G334000	35.2|not assigned.unknown	LOC_Os01g34630	retrotransposon protein
TraesCS3B02G446900	35.2|not assigned.unknown	LOC_Os09g15560	OsFBX314 - F-box domain containing protein
TraesCS3B02G451100	35.2|not assigned.unknown	LOC_Os01g68140	expressed protein	AT4G12690	Plant protein of unknown function (DUF868)
TraesCS3B02G456000	35.2|not assigned.unknown	LOC_Os01g73005	expressed protein
TraesCS3B02G472700	35.2|not assigned.unknown	LOC_Os07g18570	expressed protein
TraesCS3B02G495200	35.2|not assigned.unknown	LOC_Os11g42240	OsFBX431 - F-box domain containing protein
TraesCS3B02G528600	35.2|not assigned.unknown	LOC_Os10g05500	OsFBX370 - F-box domain containing protein
TraesCS3D02G003100	35.2|not assigned.unknown	LOC_Os01g02150	sulfated surface glycoprotein 185 precursor
TraesCS3D02G023000	35.2|not assigned.unknown	LOC_Os01g02940	glycosyltransferase protein	AT3G18170	Glycosyltransferase family 61 protein
TraesCS3D02G024000	35.2|not assigned.unknown	LOC_Os04g11790	OsFBX120 - F-box domain containing protein	AT3G52320	Putative F-box protein At3g52320
TraesCS3D02G107900	35.2|not assigned.unknown	LOC_Os01g09770	expressed protein	AT3G11760	unknown protein%3B FUNCTIONS IN: molecular_function unknown%3B INVOLVED IN: biological_process unknown%3B LOCATED IN: cellular_component unknown%3B EXPRESSED IN: 23 plant structures%3B EXPRESSED DURING: 14 growth stages%3B BEST Arabidopsis thaliana protein matc /.../unknown protein (TAIR:AT5G04860.1)%3B Has 84 Blast hits to 73 proteins in 13 species: Archae - 0%3B Bacteria - 0%3B Metazoa - 0%3B F…
TraesCS3D02G171700	35.2|not assigned.unknown	LOC_Os01g14070	60S ribosomal protein L18a-1	AT1G53560	Ribosomal protein L18ae family
TraesCS3D02G212000	35.2|not assigned.unknown	LOC_Os01g40070	expressed protein	AT5G12010	unknown protein%3B INVOLVED IN: response to salt stress%3B LOCATED IN: chloroplast%2C plasma membrane%2C membrane%3B EXPRESSED IN: 23 plant structures%3B EXPRESSED DURING: 13 growth stages%3B BEST Arabidopsis thaliana protein match is: unknown protein (TAIR:AT4G2 /.../)%3B Has 1807 Blast hits to 1807 proteins in 277 species: Archae - 0%3B Bacteria - 0%3B Metazoa - 736%3B Fungi - 347%3B Plants - 3…
TraesCS3D02G282500	35.2|not assigned.unknown	LOC_Os01g52920	expressed protein	AT3G14830	unknown protein%3B BEST Arabidopsis thaliana protein match is: unknown protein (TAIR:AT1G53450.2)%3B Has 73 Blast hits to 73 proteins in 12 species: Archae - 0%3B Bacteria - 0%3B Metazoa - 0%3B Fungi - 0%3B Plants - 73%3B Viruses - 0%3B Other Eukaryotes - 0 (source /.../ BLink).
TraesCS3D02G307400	35.2|not assigned.unknown	LOC_Os01g56500	expressed protein
TraesCS3D02G316600	35.2|not assigned.unknown	LOC_Os01g57400	lysM domain containing protein
TraesCS3D02G324700	35.2|not assigned.unknown
TraesCS3D02G360300	35.2|not assigned.unknown	LOC_Os01g63410	expressed protein	AT3G09050	unknown protein%3B FUNCTIONS IN: molecular_function unknown%3B INVOLVED IN: biological_process unknown%3B LOCATED IN: chloroplast thylakoid membrane%2C chloroplast%3B EXPRESSED IN: 21 plant structures%3B EXPRESSED DURING: 13 growth stages%3B Has 120 Blast hits to /.../roteins in 47 species: Archae - 4%3B Bacteria - 10%3B Metazoa - 33%3B Fungi - 2%3B Plants - 44%3B Viruses - 0%3B Other Eukaryotes …
TraesCS3D02G411800	35.2|not assigned.unknown	LOC_Os02g19510	lysine ketoglutarate reductase trans-splicing related 1	AT2G28310	Protein of unknown function (DUF707)
TraesCS3D02G447900	35.2|not assigned.unknown	LOC_Os11g33190	OsFBX422 - F-box domain containing protein
TraesCS3D02G448300	35.2|not assigned.unknown	LOC_Os11g42310	OsFBL58 - F-box domain and LRR containing protein
TraesCS4A02G002200	35.2|not assigned.unknown	LOC_Os03g08810	expressed protein	AT5G62440	Protein of unknown function (DUF3223)
TraesCS4A02G017500	35.2|not assigned.unknown
TraesCS4A02G065200	35.2|not assigned.unknown	LOC_Os04g44380	expressed protein
TraesCS4A02G083000	35.2|not assigned.unknown
TraesCS4A02G123400	35.2|not assigned.unknown	LOC_Os03g19780	expressed protein	AT1G09250	Transcription factor bHLH149
TraesCS4A02G130500	35.2|not assigned.unknown	LOC_Os05g26210	ATOFP17/OFP17	AT2G30395	Transcription repressor OFP17
TraesCS4A02G133500	35.2|not assigned.unknown	LOC_Os03g21520	expressed protein	AT2G38580	Mitochondrial ATP synthase D chain-related protein
TraesCS4A02G222300	35.2|not assigned.unknown	LOC_Os11g07470	expressed protein	AT3G01780	Protein TPLATE
TraesCS4A02G223700	35.2|not assigned.unknown
TraesCS4A02G360400	35.2|not assigned.unknown	LOC_Os10g30890	expressed protein
TraesCS4A02G406000	35.2|not assigned.unknown	LOC_Os03g08980	expressed protein	AT4G40020	Myosin heavy chain-related protein
TraesCS4A02G486400	35.2|not assigned.unknown	LOC_Os06g01460	expressed protein	AT2G46915	Protein of unknown function (DUF3754)
TraesCS4B02G094300	35.2|not assigned.unknown	LOC_Os11g07470	expressed protein	AT3G01780	Protein TPLATE
TraesCS4B02G117700	35.2|not assigned.unknown	LOC_Os12g05890	expressed protein	AT5G22390	Protein of unknown function (DUF3049)
TraesCS4B02G119800	35.2|not assigned.unknown	LOC_Os04g50840	expressed protein
TraesCS4B02G370600	35.2|not assigned.unknown
TraesCS4D02G076700	35.2|not assigned.unknown	LOC_Os02g56830	transposon protein	AT2G24960	unknown protein%3B BEST Arabidopsis thaliana protein match is: unknown protein (TAIR:AT4G02210.2)%3B Has 1453 Blast hits to 509 proteins in 26 species: Archae - 0%3B Bacteria - 0%3B Metazoa - 1%3B Fungi - 39%3B Plants - 1363%3B Viruses - 0%3B Other Eukaryotes - 50 /.../e: NCBI BLink).
TraesCS4D02G091100	35.2|not assigned.unknown	LOC_Os11g07470	expressed protein	AT3G01780	Protein TPLATE
TraesCS4D02G115400	35.2|not assigned.unknown	LOC_Os12g05890	expressed protein	AT5G22390	Protein of unknown function (DUF3049)
TraesCS4D02G158700	35.2|not assigned.unknown	LOC_Os02g16220	expressed protein
TraesCS4D02G273100	35.2|not assigned.unknown			AT4G25640	detoxifying efflux carrier 35
TraesCS4D02G321800	35.2|not assigned.unknown	LOC_Os03g03860	expressed protein	AT2G17550	unknown protein%3B Has 264 Blast hits to 258 proteins in 65 species: Archae - 5%3B Bacteria - 5%3B Metazoa - 66%3B Fungi - 16%3B Plants - 107%3B Viruses - 0%3B Other Eukaryotes - 65 (source: NCBI BLink).
TraesCS4D02G323200	35.2|not assigned.unknown	LOC_Os03g03949	electron carrier/ protein disulfide oxidoreductase	AT4G35760	Thiol-disulfide oxidoreductase LTO1
TraesCS5A02G013800	35.2|not assigned.unknown	LOC_Os05g40430	expressed protein
TraesCS5A02G088500	35.2|not assigned.unknown
TraesCS5A02G141900	35.2|not assigned.unknown	LOC_Os07g45195	expressed protein
TraesCS5A02G227300	35.2|not assigned.unknown
TraesCS5A02G270500	35.2|not assigned.unknown
TraesCS5A02G319700	35.2|not assigned.unknown	LOC_Os09g32370	gp176	AT5G13210	Uncharacterised conserved protein UCP015417%2C vWA
TraesCS5A02G360300	35.2|not assigned.unknown	LOC_Os07g47260	H-BTB7 - Bric-a-Brac	AT3G05675	BTB/POZ domain-containing protein At3g05675
TraesCS5A02G404600	35.2|not assigned.unknown	LOC_Os03g55950	H-BTB1 - Bric-a-Brac	AT3G50780	BTB/POZ domain-containing protein At3g50780
TraesCS5A02G473200	35.2|not assigned.unknown	LOC_Os03g60350	leaf senescence related protein	AT2G40320	Protein trichome birefringence-like 33
TraesCS5A02G519700	35.2|not assigned.unknown
TraesCS5B02G072700	35.2|not assigned.unknown	LOC_Os12g31340	OsFBD15 - F-box and FBD domain containing protein
TraesCS5B02G143000	35.2|not assigned.unknown	LOC_Os12g02880	E2F-related protein	AT1G09575	Calcium uniporter protein 6%2C mitochondrial
TraesCS5B02G175600	35.2|not assigned.unknown	LOC_Os09g12630	expressed protein
TraesCS5B02G195600	35.2|not assigned.unknown	LOC_Os09g20830	heat shock factor-binding protein 1	AT4G15802	heat shock factor binding protein
TraesCS5B02G199900	35.2|not assigned.unknown	LOC_Os09g21670	expressed protein
TraesCS5B02G200400	35.2|not assigned.unknown	LOC_Os09g21780	expressed protein	AT5G38880	unknown protein%3B Has 474 Blast hits to 433 proteins in 138 species: Archae - 6%3B Bacteria - 80%3B Metazoa - 195%3B Fungi - 44%3B Plants - 59%3B Viruses - 0%3B Other Eukaryotes - 90 (source: NCBI BLink).
TraesCS5B02G222100	35.2|not assigned.unknown	LOC_Os09g25440	ZOS9-08 - C2H2 zinc finger protein
TraesCS5B02G339300	35.2|not assigned.unknown	LOC_Os09g37260	expressed protein
TraesCS5B02G362800	35.2|not assigned.unknown	LOC_Os07g47260	H-BTB7 - Bric-a-Brac	AT3G05675	BTB/POZ domain-containing protein At3g05675
TraesCS5B02G455300	35.2|not assigned.unknown	LOC_Os01g08010	expressed protein
TraesCS5B02G500200	35.2|not assigned.unknown	LOC_Os03g60920	Methyltransferase small domain containing protein	AT3G13440	S-adenosyl-L-methionine-dependent methyltransferases superfamily protein
TraesCS5B02G511000	35.2|not assigned.unknown	LOC_Os10g30890	expressed protein
TraesCS5B02G544200	35.2|not assigned.unknown	LOC_Os10g40220	expressed protein
TraesCS5D02G019900	35.2|not assigned.unknown	LOC_Os06g51400	expressed protein	AT1G80245	Spc97 / Spc98 family of spindle pole body (SBP) component
TraesCS5D02G115100	35.2|not assigned.unknown
TraesCS5D02G210300	35.2|not assigned.unknown	LOC_Os09g23370	proline-rich protein 6	AT5G16940	carbon-sulfur lyases
TraesCS5D02G278400	35.2|not assigned.unknown	LOC_Os04g06990	expressed protein	AT5G45480	Protein of unknown function (DUF594)
TraesCS5D02G384900	35.2|not assigned.unknown	LOC_Os03g44010	nucleolar protein NOP5	AT5G12230	Mediator of RNA polymerase II transcription subunit 19a
TraesCS5D02G467700	35.2|not assigned.unknown
TraesCS5D02G494700	35.2|not assigned.unknown	LOC_Os03g60710	protein kinase domain containing protein	AT1G07570	Protein kinase APK1A%2C chloroplastic
TraesCS5D02G534300	35.2|not assigned.unknown	LOC_Os03g63060	P21-Rho-binding domain containing protein
TraesCS6A02G143500	35.2|not assigned.unknown	LOC_Os02g07628	gamma-thionin family domain containing protein
TraesCS6A02G173500	35.2|not assigned.unknown
TraesCS6A02G227400	35.2|not assigned.unknown	LOC_Os02g40650	expressed protein
TraesCS6A02G283100	35.2|not assigned.unknown	LOC_Os02g48850	plant-specific domain TIGR01615 family protein	AT1G12030	Protein of unknown function (DUF506)
TraesCS6A02G292800	35.2|not assigned.unknown	LOC_Os02g49870	expressed protein	AT4G01150	Protein CURVATURE THYLAKOID 1A%2C chloroplastic
TraesCS6A02G309500	35.2|not assigned.unknown	LOC_Os02g50810	expressed protein	AT1G60010	unknown protein%3B FUNCTIONS IN: molecular_function unknown%3B INVOLVED IN: N-terminal protein myristoylation%3B LOCATED IN: cellular_component unknown%3B EXPRESSED IN: 22 plant structures%3B EXPRESSED DURING: 13 growth stages%3B BEST Arabidopsis thaliana prote /.../ch is: unknown protein (TAIR:AT1G10530.1)%3B Has 185 Blast hits to 185 proteins in 18 species: Archae - 0%3B Bacteria - 0%3B Metazoa…
TraesCS6A02G314400	35.2|not assigned.unknown	LOC_Os02g52280	expressed protein	AT4G24610	unknown protein%3B FUNCTIONS IN: molecular_function unknown%3B INVOLVED IN: biological_process unknown%3B LOCATED IN: plasma membrane%3B EXPRESSED IN: 20 plant structures%3B EXPRESSED DURING: 12 growth stages%3B BEST Arabidopsis thaliana protein match is: unkno /.../tein (TAIR:AT5G65440.1)%3B Has 820 Blast hits to 264 proteins in 74 species: Archae - 0%3B Bacteria - 15%3B Metazoa - 77%3B Fungi - …
TraesCS6A02G379500	35.2|not assigned.unknown	LOC_Os02g56530	ankyrin repeat domain containing protein	AT3G04470	Ankyrin repeat family protein
TraesCS6A02G393200	35.2|not assigned.unknown	LOC_Os02g57350	expressed protein	AT5G60800	Heavy metal transport/detoxification superfamily protein
TraesCS6B02G072700	35.2|not assigned.unknown	LOC_Os02g15160	OsFBX40 - F-box domain containing protein
TraesCS6B02G107100	35.2|not assigned.unknown	LOC_Os02g03170	inhibitor I family protein
TraesCS6B02G111600	35.2|not assigned.unknown	LOC_Os02g03430	expressed protein	AT4G37445	BEST Arabidopsis thaliana protein match is: Calcium-binding EF hand family protein (TAIR:AT1G64850.1)%3B Has 30201 Blast hits to 17322 proteins in 780 species: Archae - 12%3B Bacteria - 1396%3B Metazoa - 17338%3B Fungi - 3422%3B Plants - 5037%3B Viruses - 0%3B Ot /.../karyotes - 2996 (source: NCBI BLink).
TraesCS6B02G163600	35.2|not assigned.unknown	LOC_Os03g43340	expressed protein
TraesCS6B02G204100	35.2|not assigned.unknown	LOC_Os10g33490	expressed protein
TraesCS6B02G272600	35.2|not assigned.unknown
TraesCS6B02G276600	35.2|not assigned.unknown	LOC_Os02g44280	zinc finger protein	AT4G12450	unknown protein%3B BEST Arabidopsis thaliana protein match is: unknown protein (TAIR:AT4G22560.1)%3B Has 380 Blast hits to 380 proteins in 23 species: Archae - 0%3B Bacteria - 0%3B Metazoa - 1%3B Fungi - 4%3B Plants - 374%3B Viruses - 0%3B Other Eukaryotes - 1 (sou /.../CBI BLink).
TraesCS6B02G292600	35.2|not assigned.unknown	LOC_Os07g43200	retrotransposon protein
TraesCS6B02G312400	35.2|not assigned.unknown	LOC_Os06g05600	OsFBDUF31 - F-box and DUF domain containing protein
TraesCS6B02G335500	35.2|not assigned.unknown	LOC_Os02g51140	N-rich protein	AT2G32910	DCD (Development and Cell Death) domain protein
TraesCS6B02G339300	35.2|not assigned.unknown	LOC_Os02g50810	expressed protein	AT1G60010	unknown protein%3B FUNCTIONS IN: molecular_function unknown%3B INVOLVED IN: N-terminal protein myristoylation%3B LOCATED IN: cellular_component unknown%3B EXPRESSED IN: 22 plant structures%3B EXPRESSED DURING: 13 growth stages%3B BEST Arabidopsis thaliana prote /.../ch is: unknown protein (TAIR:AT1G10530.1)%3B Has 185 Blast hits to 185 proteins in 18 species: Archae - 0%3B Bacteria - 0%3B Metazoa…
TraesCS6B02G344300	35.2|not assigned.unknown	LOC_Os02g52280	expressed protein	AT4G24610	unknown protein%3B FUNCTIONS IN: molecular_function unknown%3B INVOLVED IN: biological_process unknown%3B LOCATED IN: plasma membrane%3B EXPRESSED IN: 20 plant structures%3B EXPRESSED DURING: 12 growth stages%3B BEST Arabidopsis thaliana protein match is: unkno /.../tein (TAIR:AT5G65440.1)%3B Has 820 Blast hits to 264 proteins in 74 species: Archae - 0%3B Bacteria - 15%3B Metazoa - 77%3B Fungi - …
TraesCS6B02G348900	35.2|not assigned.unknown	LOC_Os02g51820	expressed protein	AT5G64230	unknown protein%3B FUNCTIONS IN: molecular_function unknown%3B INVOLVED IN: biological_process unknown%3B LOCATED IN: endomembrane system%3B EXPRESSED IN: 9 plant structures%3B EXPRESSED DURING: 4 anthesis%2C petal differentiation and expansion stage%3B BEST Arab /.../s thaliana protein match is: unknown protein (TAIR:AT3G19920.1)%3B Has 35333 Blast hits to 34131 proteins in 2444 species: Archae …
TraesCS6D02G003000	35.2|not assigned.unknown	LOC_Os10g10320	expressed protein	AT5G13620	unknown protein%3B BEST Arabidopsis thaliana protein match is: unknown protein (TAIR:AT1G49290.1)%3B Has 1807 Blast hits to 1807 proteins in 277 species: Archae - 0%3B Bacteria - 0%3B Metazoa - 736%3B Fungi - 347%3B Plants - 385%3B Viruses - 0%3B Other Eukaryotes - /.../source: NCBI BLink).
TraesCS6D02G090800	35.2|not assigned.unknown	LOC_Os02g04325	expressed protein
TraesCS6D02G117800	35.2|not assigned.unknown	LOC_Os01g71250	expressed protein
TraesCS6D02G233500	35.2|not assigned.unknown	LOC_Os02g44710	expressed protein
TraesCS6D02G289800	35.2|not assigned.unknown	LOC_Os02g50710	expressed protein
TraesCS6D02G322100	35.2|not assigned.unknown	LOC_Os01g61800	ZmEBE-1 protein
TraesCS6D02G354900	35.2|not assigned.unknown
TraesCS6D02G379000	35.2|not assigned.unknown
TraesCS7A02G008600	35.2|not assigned.unknown	LOC_Os06g01460	expressed protein	AT2G46915	Protein of unknown function (DUF3754)
TraesCS7A02G208400	35.2|not assigned.unknown	LOC_Os07g49050	expressed protein
TraesCS7A02G227900	35.2|not assigned.unknown
TraesCS7A02G252600	35.2|not assigned.unknown	LOC_Os08g40840	exo70 exocyst complex subunit	AT5G50380	exocyst subunit exo70 family protein F1
TraesCS7B02G115600	35.2|not assigned.unknown	LOC_Os07g49050	expressed protein
TraesCS7B02G166900	35.2|not assigned.unknown	LOC_Os08g43060	expressed protein	AT5G53620	unknown protein%3B INVOLVED IN: biological_process unknown%3B EXPRESSED IN: 23 plant structures%3B EXPRESSED DURING: 13 growth stages%3B Has 28929 Blast hits to 19542 proteins in 1425 species: Archae - 211%3B Bacteria - 3079%3B Metazoa - 14558%3B Fungi - 2157%3B Pl /.../ 966%3B Viruses - 80%3B Other Eukaryotes - 7878 (source: NCBI BLink).
TraesCS7B02G474100	35.2|not assigned.unknown	LOC_Os03g06840	GRF zinc finger family protein
TraesCS7D02G008300	35.2|not assigned.unknown	LOC_Os06g01460	expressed protein	AT2G46915	Protein of unknown function (DUF3754)
TraesCS7D02G020300	35.2|not assigned.unknown	LOC_Os07g35050	OsFBX237 - F-box domain containing protein	AT3G17490	Putative F-box protein At3g17490
TraesCS7D02G043900	35.2|not assigned.unknown	LOC_Os11g08020	ankyrin repeat family protein
TraesCS7D02G047800	35.2|not assigned.unknown	LOC_Os06g02810	expressed protein
TraesCS7D02G095400	35.2|not assigned.unknown	LOC_Os02g35810	expressed protein
TraesCS7D02G113500	35.2|not assigned.unknown	LOC_Os11g38200	OsFBDUF60 - F-box and DUF domain containing protein
TraesCS7D02G155000	35.2|not assigned.unknown	LOC_Os06g09170	zinc ion binding protein	AT1G55915	zinc ion binding
TraesCS7D02G315800	35.2|not assigned.unknown	LOC_Os08g02080	rickettsia 17 kDa surface antigen family protein	AT1G08480	Succinate dehydrogenase subunit 6%2C mitochondrial
TraesCS7D02G397600	35.2|not assigned.unknown	LOC_Os06g41020	DUF1680 domain containing protein	AT5G12950	Putative glycosyl hydrolase of unknown function (DUF1680)
TraesCS7D02G466300	35.2|not assigned.unknown	LOC_Os02g51200	retrotransposon protein
TraesCS7D02G502400	35.2|not assigned.unknown	LOC_Os07g36830	OsFBX250 - F-box domain containing protein
TraesCSU02G069900	35.2|not assigned.unknown
TraesCSU02G070000	35.2|not assigned.unknown
TraesCSU02G074600	35.2|not assigned.unknown	LOC_Os07g02850	DUF538 domain containing protein	AT5G46230	Protein of unknown function%2C DUF538
