# Supplementary material for: Genome-wide identification and expression analysis of the calmodulin-binding transcription activator (CAMTA) gene family in wheat (Triticum aestivum L.)
Source: BMC Genet. 2020 Sep 14;21:105. doi: 10.1186/s12863-020-00916-5 (PMC7491182; doi:10.1186/s12863-020-00916-5)
Supplement: Supplementary file 2 — Additional file 2: Table S2. Primer sequences of TaCAMTA and TaActin genes used for qRT-PCR analysis. [file 12863_2020_916_MOESM2_ESM.xlsx]

## Sheet: Table S1
Gene	Forward primer (5'-3')	Reverse primer (5'-3')	Product size (bp)
TaCAMTA1-A	ATGCAGCAGCAGCAGCGG	GCTCACAGTTCTGCAATATGTCA	109
TaCAMTA1-B	CGGCCATTCAAGTCCGACC	CGAGCGGACCAAGAACTCGC	92
TaCAMTA1-D	TTGCCTGCTTGCTTGCTTG	AGTCTTGAATGGCCGGGTC	114
TaCAMTA2-A	CATCCTGGAGGAAAATGTATG	CAAGGACGGCACTCTGTAAA	117
TaCAMTA2-B	GACGATGACATGCCGCCG	CCAAGAGACCAACAAAAAAACTC	163
TaCAMTA2-D	GTGAAAATGTACCTGAATTATGAAGT	GAACCCAGGTTGGCACGGAG	110
TaCAMTA3-A	GGGGAGGAGTGACGACGAC	CGCAGCCATCGATTCTGA	141
TaCAMTA3-B	CTATGAGAAGTATGTTATGAGTGA	TGTGCAGCAGAAAGTTCTTTTTC	132
TaCAMTA3-D	TCCCCCCTCACTCTCTCCC	GCGGCGGGGGCGGCTTCA	91
TaCAMTA4-A	CAACTGCTGAATTGGGTGCG	AACGCTGCTTGTGCCACGT	115
TaCAMTA4-B	CGACTCACCATCTTATATACCAA	AAGTGTTACAGGTGTTGTTCTG	124
TaCAMTA4-D	CCTAGAATGATGTGAAGAGGTC	CAACCACATCGTCGGATACG	129
TaCAMTA5-A	TTCTAATCTCATATTGGCATCACCA	TGGCCTCCAATTACTCTTTCG	162
TaCAMTA5-D	TTCTAATCTCATATTGGCATCACTC	TGGCCTCCAATTACTCTTTCC	162
TaCAMTA6-B	CTTGTGGAGGAAACTTTGCTTG	CGCTCGTCGGAAGTTACCCT	133
TaActin	ACAGTGTCTGGATCGGTGGC	GTGGACAATGCCGGGACCAG	104
